# Supplementary material for: Genetic association of FMRP targets with psychiatric disorders
Source: Mol Psychiatry. 2020 Oct 19;26(7):2977–90. doi: 10.1038/s41380-020-00912-2 (PMC8505260; doi:10.1038/s41380-020-00912-2)
Supplement: Supplementary file 2 — Supplementary Tables [file 41380_2020_912_MOESM2_ESM.xlsx]

## Sheet: Index
Table	Description
Supplementary Table 2	Gene ontology (GO) pathway analysis of FMRP targets
Supplementary Table 3	Molecular phenotype (MP) pathway analysis of FMRP targets
Supplementary Table 4	Partitioned association through common variants of functional annotations overrepresented among FMRP targets
Supplementary Table 5	Partitioned association through rare and de novo loss-of-function variants of functional annotations overrepresented among FMRP targets
Supplementary Table 6	Partitioned association through rare and de novo nonsynonymous variants of functional annotations overrepresented among FMRP targets

## Sheet: Supplementary Table 2
Term	N genes brain expressed	N genes FMRP targets	Odds ratio	P	Padj
GO:0097458_neuron_part	598	163	4.06888	1.26796e-37	8.90359e-34
GO:0007399_nervous_system_development	916	199	3.06098	4.98118e-31	3.49779e-27
GO:0043005_neuron_projection	477	129	3.87806	3.83506e-29	2.69298e-25
GO:0030424_axon	207	77	5.94232	3.52108e-27	2.4725e-23
GO:0044456_synapse_part	277	89	4.78876	6.35235e-26	4.46062e-22
GO:0022008_neurogenesis	663	152	3.14556	6.92671e-26	4.86394e-22
GO:0045202_synapse	340	100	4.24857	1.16272e-25	8.16461e-22
GO:0048699_generation_of_neurons	637	146	3.12588	8.12955e-25	5.70857e-21
GO:0033267_axon_part	125	54	7.46388	5.70997e-23	4.00954e-19
GO:0042995_cell_projection	783	162	2.757	1.75761e-22	1.2342e-18
GO:0120025_plasma_membrane_bounded_cell_projection	773	160	2.75345	3.26395e-22	2.29194e-18
GO:0031175_neuron_projection_development	296	86	4.11454	9.75525e-22	6.85014e-18
GO:0120038_plasma_membrane_bounded_cell_projection_part	530	123	3.11039	2.42057e-21	1.69973e-17
GO:0044463_cell_projection_part	530	123	3.11039	2.42057e-21	1.69973e-17
GO:0048666_neuron_development	349	94	3.72069	4.08865e-21	2.87105e-17
GO:0036477_somatodendritic_compartment	278	80	4.03383	5.51399e-20	3.87192e-16
GO:0030182_neuron_differentiation	411	99	3.2003	1.97842e-18	1.38925e-14
GO:0048812_neuron_projection_morphogenesis	230	69	4.23802	1.97957e-18	1.39005e-14
GO:0120039_plasma_membrane_bounded_cell_projection_morphogenesis	231	69	4.21133	2.5684e-18	1.80353e-14
GO:0048858_cell_projection_morphogenesis	231	69	4.21133	2.5684e-18	1.80353e-14
GO:0051960_regulation_of_nervous_system_development	359	90	3.35305	5.24833e-18	3.68538e-14
GO:0032990_cell_part_morphogenesis	238	69	4.03335	1.51133e-17	1.06126e-13
GO:0150034_distal_axon	94	40	7.15564	4.90847e-17	3.44673e-13
GO:0099177_regulation_of_trans-synaptic_signaling	154	52	4.97012	1.45894e-16	1.02447e-12
GO:0050804_modulation_of_chemical_synaptic_transmission	154	52	4.97012	1.45894e-16	1.02447e-12
GO:0048667_cell_morphogenesis_involved_in_neuron_differentiation	192	59	4.34632	1.89968e-16	1.33395e-12
GO:0120035_regulation_of_plasma_membrane_bounded_cell_projection_organization	309	79	3.41008	1.99535e-16	1.40113e-12
GO:0031344_regulation_of_cell_projection_organization	311	79	3.37979	2.97342e-16	2.08793e-12
GO:0050767_regulation_of_neurogenesis	333	82	3.24727	5.54216e-16	3.8917e-12
GO:0099537_trans-synaptic_signaling	208	61	4.06892	6.81991e-16	4.78894e-12
GO:0099536_synaptic_signaling	209	61	4.04092	8.7587e-16	6.15036e-12
GO:0007268_chemical_synaptic_transmission	202	59	4.03737	2.55729e-15	1.79573e-11
GO:0098916_anterograde_trans-synaptic_signaling	202	59	4.03737	2.55729e-15	1.79573e-11
GO:0030425_dendrite	226	63	3.79104	3.29629e-15	2.31465e-11
GO:0045664_regulation_of_neuron_differentiation	281	72	3.39842	4.1567e-15	2.91883e-11
GO:0098794_postsynapse	171	53	4.37559	4.57965e-15	3.21583e-11
GO:0050803_regulation_of_synapse_structure_or_activity	78	34	7.41799	4.72082e-15	3.31496e-11
GO:0097447_dendritic_tree	228	63	3.74417	5.21472e-15	3.66178e-11
GO:0060284_regulation_of_cell_development	378	87	2.9755	5.27683e-15	3.70539e-11
GO:0010975_regulation_of_neuron_projection_development	234	64	3.69413	5.36473e-15	3.76711e-11
GO:0048468_cell_development	536	110	2.60337	5.57426e-15	3.91424e-11
GO:0120036_plasma_membrane_bounded_cell_projection_organization	512	105	2.59	2.64725e-14	1.8589e-10
GO:2000026_regulation_of_multicellular_organismal_development	743	136	2.28484	3.67608e-14	2.58135e-10
GO:0000902_cell_morphogenesis	306	74	3.14541	4.50289e-14	3.16193e-10
GO:0030030_cell_projection_organization	516	105	2.56341	4.54042e-14	3.18828e-10
GO:0007267_cell-cell_signaling	453	96	2.68503	4.69658e-14	3.29794e-10
GO:0061564_axon_development	180	53	4.06101	4.89062e-14	3.4342e-10
GO:0007409_axonogenesis	169	51	4.19994	5.05334e-14	3.54845e-10
GO:0048167_regulation_of_synaptic_plasticity	79	33	6.87762	5.38431e-14	3.78086e-10
GO:0051962_positive_regulation_of_nervous_system_development	198	56	3.8441	6.16137e-14	4.32651e-10
GO:0098984_neuron_to_neuron_synapse	103	38	5.62602	7.79579e-14	5.47421e-10
GO:0050773_regulation_of_dendrite_development	72	31	7.23473	1.16663e-13	8.19207e-10
GO:0050807_regulation_of_synapse_organization	72	31	7.23473	1.16663e-13	8.19207e-10
GO:0032279_asymmetric_synapse	102	37	5.47174	3.07057e-13	2.15615e-09
GO:0032989_cellular_component_morphogenesis	330	76	2.94952	3.08451e-13	2.16595e-09
GO:0000904_cell_morphogenesis_involved_in_differentiation	237	61	3.38542	4.67666e-13	3.28395e-09
GO:0014069_postsynaptic_density	99	36	5.48744	5.92556e-13	4.16093e-09
GO:0099572_postsynaptic_specialization	100	36	5.40103	8.41423e-13	5.90847e-09
GO:0051128_regulation_of_cellular_component_organization	1194	188	1.94357	8.96253e-13	6.29349e-09
GO:0044297_cell_body	131	42	4.55088	9.55563e-13	6.70996e-09
GO:0043025_neuronal_cell_body	117	39	4.8104	1.57596e-12	1.10664e-08
GO:0098793_presynapse	133	42	4.44977	1.69188e-12	1.18804e-08
GO:0010769_regulation_of_cell_morphogenesis_involved_in_differentiation	156	46	4.04245	2.27326e-12	1.59629e-08
GO:0030427_site_of_polarized_growth	66	28	7.02759	2.84424e-12	1.99722e-08
GO:0030426_growth_cone	63	27	7.1459	5.22818e-12	3.67123e-08
GO:0007611_learning_or_memory	72	29	6.43671	5.58869e-12	3.92438e-08
GO:0050793_regulation_of_developmental_process	987	160	1.98012	6.82577e-12	4.79306e-08
GO:0050769_positive_regulation_of_neurogenesis	178	49	3.67624	7.19137e-12	5.04978e-08
GO:0097060_synaptic_membrane	103	35	4.93358	1.19571e-11	8.39631e-08
GO:0019899_enzyme_binding	1229	188	1.86857	1.36164e-11	9.56142e-08
GO:0008092_cytoskeletal_protein_binding	432	87	2.49187	1.53907e-11	1.08073e-07
GO:0051020_GTPase_binding	357	76	2.6567	2.03266e-11	1.42733e-07
GO:0005085_guanyl-nucleotide_exchange_factor_activity	189	50	3.48144	2.17495e-11	1.52725e-07
GO:0098590_plasma_membrane_region	358	76	2.64693	2.34704e-11	1.64809e-07
GO:0010720_positive_regulation_of_cell_development	202	52	3.35889	2.61863e-11	1.8388e-07
GO:0007612_learning	38	20	10.5204	2.90318e-11	2.03862e-07
GO:0050890_cognition	92	32	5.09834	4.55544e-11	3.19883e-07
GO:0032879_regulation_of_localization	1096	170	1.87994	5.64426e-11	3.9634e-07
GO:0048814_regulation_of_dendrite_morphogenesis	47	22	8.34562	5.9487e-11	4.17718e-07
GO:0045595_regulation_of_cell_differentiation	700	121	2.09482	6.60372e-11	4.63714e-07
GO:0031267_small_GTPase_binding	311	68	2.73403	7.17579e-11	5.03884e-07
GO:0017016_Ras_GTPase_binding	298	66	2.77625	7.69893e-11	5.40619e-07
GO:0005088_Ras_guanyl-nucleotide_exchange_factor_activity	154	43	3.72967	8.64739e-11	6.0722e-07
GO:0050808_synapse_organization	100	33	4.7101	1.13768e-10	7.98879e-07
GO:0051049_regulation_of_transport	694	119	2.06992	1.65894e-10	1.16491e-06
GO:0022603_regulation_of_anatomical_structure_morphogenesis	459	88	2.33875	1.78597e-10	1.25411e-06
GO:0060998_regulation_of_dendritic_spine_development	38	19	9.45589	2.92288e-10	2.05245e-06
GO:0022604_regulation_of_cell_morphogenesis	267	60	2.81617	3.16104e-10	2.21968e-06
GO:0022898_regulation_of_transmembrane_transporter_activity	116	35	4.13533	5.05558e-10	3.55003e-06
GO:0007417_central_nervous_system_development	270	60	2.77486	5.06283e-10	3.55512e-06
GO:0006468_protein_phosphorylation	446	85	2.31552	5.12936e-10	3.60184e-06
GO:0032409_regulation_of_transporter_activity	122	36	4.0087	5.68671e-10	3.99321e-06
GO:0022890_inorganic_cation_transmembrane_transporter_activity	280	61	2.70547	8.3519e-10	5.8647e-06
GO:0046873_metal_ion_transmembrane_transporter_activity	228	53	2.92854	9.85037e-10	6.91693e-06
GO:0045666_positive_regulation_of_neuron_differentiation	148	40	3.55407	1.15125e-09	8.08405e-06
GO:0032412_regulation_of_ion_transmembrane_transporter_activity	114	34	4.06294	1.25954e-09	8.84451e-06
GO:0051240_positive_regulation_of_multicellular_organismal_process	555	98	2.11814	1.71999e-09	1.20778e-05
GO:0016310_phosphorylation	540	96	2.13369	1.77899e-09	1.2492e-05
GO:0031346_positive_regulation_of_cell_projection_organization	175	44	3.22967	2.0515e-09	1.44056e-05
GO:1902495_transmembrane_transporter_complex	151	40	3.45669	2.19104e-09	1.53855e-05
GO:0031646_positive_regulation_of_neurological_system_process	23	14	14.6367	2.19749e-09	1.54308e-05
GO:0042391_regulation_of_membrane_potential	188	46	3.11855	2.26863e-09	1.59303e-05
GO:0045211_postsynaptic_membrane	69	25	5.39581	2.31516e-09	1.62571e-05
GO:0010976_positive_regulation_of_neuron_projection_development	123	35	3.8024	2.89618e-09	2.03369e-05
GO:0051056_regulation_of_small_GTPase_mediated_signal_transduction	153	40	3.39464	3.32507e-09	2.33486e-05
GO:0005856_cytoskeleton	892	139	1.85219	3.58971e-09	2.52069e-05
GO:1901699_cellular_response_to_nitrogen_compound	278	59	2.61007	4.56625e-09	3.20642e-05
GO:1990351_transporter_complex	155	40	3.33475	4.9999e-09	3.51093e-05
GO:0051094_positive_regulation_of_developmental_process	482	87	2.16186	5.22173e-09	3.6667e-05
GO:2000463_positive_regulation_of_excitatory_postsynaptic_potential	18	12	18.779	7.20043e-09	5.05614e-05
GO:0030695_GTPase_regulator_activity	165	41	3.17043	1.06034e-08	7.44572e-05
GO:0031110_regulation_of_microtubule_polymerization_or_depolymerization	50	20	6.30348	1.30646e-08	9.17393e-05
GO:0099175_regulation_of_postsynapse_organization	33	16	8.86969	1.35044e-08	9.48281e-05
GO:0061001_regulation_of_dendritic_spine_morphogenesis	22	13	13.5752	1.39842e-08	9.81968e-05
GO:0007610_behavior	113	32	3.76636	1.5764e-08	0.000110695
GO:0017075_syntaxin-1_binding	13	10	31.2299	1.58672e-08	0.000111419
GO:0005096_GTPase_activator_activity	143	37	3.33794	1.755e-08	0.000123236
GO:0008324_cation_transmembrane_transporter_activity	303	61	2.44095	2.04532e-08	0.000143622
GO:0098772_molecular_function_regulator	735	117	1.8771	2.30123e-08	0.000161593
GO:0098815_modulation_of_excitatory_postsynaptic_potential	23	13	12.2166	2.93068e-08	0.000205793
GO:1902531_regulation_of_intracellular_signal_transduction	796	124	1.83356	3.01762e-08	0.000211897
GO:0008047_enzyme_activator_activity	259	54	2.54048	3.98508e-08	0.000279832
GO:1900006_positive_regulation_of_dendrite_development	31	15	8.82547	4.00852e-08	0.000281478
GO:0009653_anatomical_structure_morphogenesis	677	109	1.89497	4.03243e-08	0.000283157
GO:0071417_cellular_response_to_organonitrogen_compound	225	49	2.67828	4.08619e-08	0.000286932
GO:0034702_ion_channel_complex	142	36	3.2437	4.84575e-08	0.000340269
GO:0043194_axon_initial_segment	14	10	23.4152	5.06822e-08	0.000355891
GO:0043269_regulation_of_ion_transport	214	47	2.70377	5.90722e-08	0.000414805
GO:0044304_main_axon	36	16	7.53519	6.38139e-08	0.000448101
GO:0043197_dendritic_spine	64	22	4.9576	6.41028e-08	0.00045013
GO:0098657_import_into_cell	249	52	2.54194	6.7645e-08	0.000475003
GO:0043087_regulation_of_GTPase_activity	150	37	3.12859	6.84329e-08	0.000480536
GO:0015085_calcium_ion_transmembrane_transporter_activity	80	25	4.31106	7.1148e-08	0.000499601
GO:0007420_brain_development	176	41	2.9078	7.56164e-08	0.000530978
GO:0099512_supramolecular_fiber	285	57	2.41316	7.68677e-08	0.000539765
GO:2001257_regulation_of_cation_channel_activity	75	24	4.45991	7.8192e-08	0.000549064
GO:0006836_neurotransmitter_transport	75	24	4.45991	7.8192e-08	0.000549064
GO:0050877_nervous_system_process	216	47	2.67107	7.97958e-08	0.000560326
GO:0044309_neuron_spine	65	22	4.84174	8.81309e-08	0.000618855
GO:0099081_supramolecular_polymer	287	57	2.39126	9.89446e-08	0.000694789
GO:0031111_negative_regulation_of_microtubule_polymerization_or_depolymerization	25	13	10.1784	1.10615e-07	0.000776737
GO:0099080_supramolecular_complex	288	57	2.38062	1.12112e-07	0.00078725
GO:0060322_head_development	185	42	2.81272	1.13806e-07	0.000799142
GO:0031114_regulation_of_microtubule_depolymerization	18	11	14.7363	1.17424e-07	0.00082455
GO:0034765_regulation_of_ion_transmembrane_transport	160	38	2.97603	1.32973e-07	0.000933735
GO:0051336_regulation_of_hydrolase_activity	416	74	2.1027	1.46684e-07	0.00103001
GO:0032411_positive_regulation_of_transporter_activity	38	16	6.84968	1.60974e-07	0.00113036
GO:0098797_plasma_membrane_protein_complex	270	54	2.40778	1.70759e-07	0.00119907
GO:0030001_metal_ion_transport	256	52	2.45247	1.7337e-07	0.0012174
GO:0051130_positive_regulation_of_cellular_component_organization	568	93	1.91629	2.03886e-07	0.00143169
GO:0007163_establishment_or_maintenance_of_cell_polarity	101	28	3.64265	2.04295e-07	0.00143456
GO:0050770_regulation_of_axonogenesis	90	26	3.85282	2.27712e-07	0.00159899
GO:0044087_regulation_of_cellular_component_biogenesis	475	81	2.00222	2.38154e-07	0.00167232
GO:1904062_regulation_of_cation_transmembrane_transport	138	34	3.11575	2.40155e-07	0.00168637
GO:1901701_cellular_response_to_oxygen-containing_compound	361	66	2.16525	2.54961e-07	0.00179034
GO:0015631_tubulin_binding	177	40	2.7913	2.60162e-07	0.00182686
GO:0006928_movement_of_cell_or_subcellular_component	587	95	1.89056	2.60323e-07	0.00182799
GO:0005261_cation_channel_activity	164	38	2.88013	2.63279e-07	0.00184875
GO:0060589_nucleoside-triphosphatase_regulator_activity	191	42	2.69739	2.90933e-07	0.00204293
GO:0006812_cation_transport	296	57	2.29862	2.95509e-07	0.00207506
GO:0032414_positive_regulation_of_ion_transmembrane_transporter_activity	35	15	7.05667	2.97957e-07	0.00209225
GO:0050806_positive_regulation_of_synaptic_transmission	59	20	4.84368	3.30638e-07	0.00232174
GO:0106027_neuron_projection_organization	27	13	8.72254	3.54344e-07	0.0024882
GO:0050790_regulation_of_catalytic_activity	865	128	1.71954	3.6628e-07	0.00257202
GO:0015318_inorganic_molecular_entity_transmembrane_transporter_activity	380	68	2.10999	3.83872e-07	0.00269555
GO:0034762_regulation_of_transmembrane_transport	193	42	2.66097	3.93089e-07	0.00276027
GO:0044093_positive_regulation_of_molecular_function	708	109	1.78908	4.32841e-07	0.00303941
GO:0003008_system_process	406	71	2.05351	5.22986e-07	0.00367241
GO:0045597_positive_regulation_of_cell_differentiation	354	64	2.13176	5.89834e-07	0.00414181
GO:0007411_axon_guidance	118	30	3.23943	5.95576e-07	0.00418213
GO:0097485_neuron_projection_guidance	118	30	3.23943	5.95576e-07	0.00418213
GO:0005874_microtubule	156	36	2.86009	6.03749e-07	0.00423953
GO:0048013_ephrin_receptor_signaling_pathway	61	20	4.60635	6.10825e-07	0.00428921
GO:0005516_calmodulin_binding	56	19	4.84556	6.40814e-07	0.0044998
GO:0034703_cation_channel_complex	125	31	3.13542	6.98229e-07	0.00490297
GO:0031644_regulation_of_neurological_system_process	37	15	6.41417	7.12593e-07	0.00500383
GO:0005216_ion_channel_activity	212	44	2.50633	8.40523e-07	0.00590215
GO:0099173_postsynapse_organization	33	14	6.92557	8.66208e-07	0.00608251
GO:0008021_synaptic_vesicle	73	22	4.0786	8.71623e-07	0.00612054
GO:0008017_microtubule_binding	133	32	3.01289	9.57388e-07	0.00672278
GO:0035418_protein_localization_to_synapse	14	9	16.8427	9.63608e-07	0.00676645
GO:0048168_regulation_of_neuronal_synaptic_plasticity	21	11	10.3126	9.87929e-07	0.00693724
GO:1901698_response_to_nitrogen_compound	383	67	2.04891	1.09722e-06	0.00770468
GO:0022836_gated_channel_activity	160	36	2.76643	1.1547e-06	0.00810827
GO:0022839_ion_gated_channel_activity	160	36	2.76643	1.1547e-06	0.00810827
GO:0099643_signal_release_from_synapse	58	19	4.59603	1.18384e-06	0.00831293
GO:0007269_neurotransmitter_secretion	58	19	4.59603	1.18384e-06	0.00831293
GO:0007010_cytoskeleton_organization	518	84	1.88232	1.25711e-06	0.00882741
GO:0022838_substrate-specific_channel_activity	215	44	2.4614	1.25834e-06	0.00883609
GO:0006897_endocytosis	216	44	2.44678	1.43607e-06	0.0100841
GO:0019900_kinase_binding	402	69	2.00299	1.53906e-06	0.0108073
GO:0051705_multi-organism_behavior	22	11	9.37421	1.80264e-06	0.0126582
GO:0007186_G-protein_coupled_receptor_signaling_pathway	254	49	2.2907	1.93584e-06	0.0135935
GO:1902904_negative_regulation_of_supramolecular_fiber_organization	60	19	4.37088	2.11642e-06	0.0148615
GO:0015267_channel_activity	219	44	2.40406	2.11961e-06	0.0148839
GO:0022803_passive_transmembrane_transporter_activity	219	44	2.40406	2.11961e-06	0.0148839
GO:0045859_regulation_of_protein_kinase_activity	367	64	2.03678	2.15205e-06	0.0151117
GO:0015075_ion_transmembrane_transporter_activity	398	68	1.99013	2.17489e-06	0.0152721
GO:0007026_negative_regulation_of_microtubule_depolymerization	15	9	14.0346	2.20086e-06	0.0154545
GO:1901700_response_to_oxygen-containing_compound	454	75	1.91608	2.39037e-06	0.0167852
GO:0071625_vocalization_behavior	9	7	32.6773	2.44889e-06	0.0171961
GO:0051494_negative_regulation_of_cytoskeleton_organization	66	20	4.10343	2.48388e-06	0.0174418
GO:0005215_transporter_activity	551	87	1.82315	2.50946e-06	0.0176214
GO:0006811_ion_transport	463	76	1.90194	2.61424e-06	0.0183572
GO:0099068_postsynapse_assembly	12	8	18.6935	2.71355e-06	0.0190545
GO:0060999_positive_regulation_of_dendritic_spine_development	19	10	10.4056	2.96409e-06	0.0208138
GO:0015077_monovalent_inorganic_cation_transmembrane_transporter_activity	180	38	2.55038	3.06789e-06	0.0215428
GO:0071495_cellular_response_to_endogenous_stimulus	481	78	1.87537	3.09325e-06	0.0217208
GO:0099513_polymeric_cytoskeletal_fiber	222	44	2.36237	3.09655e-06	0.021744
GO:0022843_voltage-gated_cation_channel_activity	90	24	3.43971	3.21195e-06	0.0225543
GO:0048365_Rac_GTPase_binding	41	15	5.42492	3.32299e-06	0.023334
GO:0040011_locomotion	450	74	1.90391	3.33049e-06	0.0233867
GO:0051050_positive_regulation_of_transport	335	59	2.05552	3.93878e-06	0.0276581
GO:0006816_calcium_ion_transport	97	25	3.28596	3.9418e-06	0.0276793
GO:0017048_Rho_GTPase_binding	97	25	3.28596	3.9418e-06	0.0276793
GO:0005262_calcium_channel_activity	68	20	3.93069	4.15373e-06	0.0291675
GO:0005089_Rho_guanyl-nucleotide_exchange_factor_activity	47	16	4.85624	4.68367e-06	0.0328888
GO:0016358_dendrite_development	42	15	5.22339	4.7089e-06	0.0330659
GO:0022832_voltage-gated_channel_activity	98	25	3.24054	4.81264e-06	0.0337944
GO:0005244_voltage-gated_ion_channel_activity	98	25	3.24054	4.81264e-06	0.0337944
GO:0098662_inorganic_cation_transmembrane_transport	205	41	2.38457	5.30764e-06	0.0372703
GO:0044057_regulation_of_system_process	184	38	2.47922	5.32649e-06	0.0374026
GO:0007169_transmembrane_receptor_protein_tyrosine_kinase_signaling_pathway	263	49	2.19188	5.40318e-06	0.0379411
GO:0051703_intraspecies_interaction_between_organisms	20	10	9.36411	5.41249e-06	0.0380065
GO:0035176_social_behavior	20	10	9.36411	5.41249e-06	0.0380065
GO:0006796_phosphate-containing_compound_metabolic_process	989	137	1.58612	5.8425e-06	0.041026
GO:0070382_exocytic_vesicle	81	22	3.52169	5.93006e-06	0.0416409
GO:0019220_regulation_of_phosphate_metabolic_process	764	111	1.6633	5.96701e-06	0.0419004
GO:0099504_synaptic_vesicle_cycle	64	19	3.97972	6.1929e-06	0.0434865
GO:0051174_regulation_of_phosphorus_metabolic_process	765	111	1.66053	6.34717e-06	0.0445698
GO:0016021_integral_component_of_membrane	912	128	1.60568	6.44563e-06	0.0452612
GO:0051493_regulation_of_cytoskeleton_organization	280	51	2.133	6.80831e-06	0.047808
GO:0030676_Rac_guanyl-nucleotide_exchange_factor_activity	10	7	21.7847	7.47457e-06	0.0524865
GO:0005102_signaling_receptor_binding	558	86	1.76744	7.72686e-06	0.054258
GO:0010243_response_to_organonitrogen_compound	327	57	2.02641	7.96667e-06	0.0559419
GO:0022857_transmembrane_transporter_activity	445	72	1.86328	8.19713e-06	0.0575603
GO:0009719_response_to_endogenous_stimulus	526	82	1.78885	8.21618e-06	0.057694
GO:0051345_positive_regulation_of_hydrolase_activity	245	46	2.20863	8.489e-06	0.0596097
GO:0019829_cation-transporting_ATPase_activity	34	13	5.81047	8.57115e-06	0.0601866
GO:0032947_protein-containing_complex_scaffold_activity	49	16	4.56093	8.65326e-06	0.0607632
GO:1904645_response_to_amyloid-beta	17	9	10.5242	8.92474e-06	0.0626695
GO:0031399_regulation_of_protein_modification_process	805	115	1.63133	8.94205e-06	0.0627911
GO:0023014_signal_transduction_by_protein_phosphorylation	203	40	2.33815	1.00509e-05	0.0705776
GO:0099601_regulation_of_neurotransmitter_receptor_activity	30	12	6.25241	1.10784e-05	0.0777927
GO:0000165_MAPK_cascade	183	37	2.41114	1.17612e-05	0.0825874
GO:0006793_phosphorus_metabolic_process	1003	137	1.55733	1.23276e-05	0.0865641
GO:0098655_cation_transmembrane_transport	212	41	2.28499	1.25374e-05	0.0880377
GO:0016192_vesicle-mediated_transport	898	125	1.58617	1.2711e-05	0.0892569
GO:0046777_protein_autophosphorylation	116	27	2.87174	1.29361e-05	0.0908374
GO:0005887_integral_component_of_plasma_membrane	624	93	1.70104	1.31806e-05	0.0925544
GO:0008361_regulation_of_cell_size	73	20	3.55803	1.35715e-05	0.0952991
GO:0010882_regulation_of_cardiac_muscle_contraction_by_calcium_ion_signaling	14	8	12.4608	1.37709e-05	0.0966995
GO:0070507_regulation_of_microtubule_cytoskeleton_organization	110	26	2.92824	1.39308e-05	0.0978223
GO:0043549_regulation_of_kinase_activity	420	68	1.86034	1.44276e-05	0.101311
GO:0031226_intrinsic_component_of_plasma_membrane	651	96	1.68118	1.47545e-05	0.103606
GO:0051270_regulation_of_cellular_component_movement	389	64	1.89341	1.54593e-05	0.108555
GO:0044091_membrane_biogenesis	18	9	9.35404	1.63116e-05	0.11454
GO:0023061_signal_release	74	20	3.4917	1.69265e-05	0.118858
GO:1902903_regulation_of_supramolecular_fiber_organization	179	36	2.39286	1.74037e-05	0.122209
GO:1901019_regulation_of_calcium_ion_transmembrane_transporter_activity	41	14	4.8694	1.7728e-05	0.124486
GO:0051966_regulation_of_synaptic_transmission,_glutamatergic	36	13	5.30407	1.77415e-05	0.124581
GO:0022853_active_ion_transmembrane_transporter_activity	36	13	5.30407	1.77415e-05	0.124581
GO:0042625_ATPase_coupled_ion_transmembrane_transporter_activity	36	13	5.30407	1.77415e-05	0.124581
GO:0043547_positive_regulation_of_GTPase_activity	105	25	2.95428	1.77536e-05	0.124666
GO:0001941_postsynaptic_membrane_organization	11	7	16.3378	1.88241e-05	0.132183
GO:1904861_excitatory_synapse_assembly	11	7	16.3378	1.88241e-05	0.132183
GO:0035303_regulation_of_dephosphorylation	99	24	3.02334	1.88691e-05	0.132499
GO:0006935_chemotaxis	194	38	2.31727	1.92237e-05	0.134989
GO:0042330_taxis	194	38	2.31727	1.92237e-05	0.134989
GO:0007166_cell_surface_receptor_signaling_pathway	836	117	1.59064	1.95818e-05	0.137503
GO:0048169_regulation_of_long-term_neuronal_synaptic_plasticity	8	6	27.9755	1.97582e-05	0.138742
GO:0010921_regulation_of_phosphatase_activity	69	19	3.57995	2.05271e-05	0.144141
GO:0010647_positive_regulation_of_cell_communication	657	96	1.66182	2.15642e-05	0.151424
GO:0010959_regulation_of_metal_ion_transport	146	31	2.5558	2.18942e-05	0.153741
GO:0071407_cellular_response_to_organic_cyclic_compound	181	36	2.35931	2.24373e-05	0.157555
GO:1900449_regulation_of_glutamate_receptor_signaling_pathway	32	12	5.62626	2.40631e-05	0.168971
GO:0030672_synaptic_vesicle_membrane	32	12	5.62626	2.40631e-05	0.168971
GO:0099501_exocytic_vesicle_membrane	32	12	5.62626	2.40631e-05	0.168971
GO:0007528_neuromuscular_junction_development	23	10	7.20025	2.55201e-05	0.179202
GO:0001508_action_potential	53	16	4.06619	2.64108e-05	0.185457
GO:0035255_ionotropic_glutamate_receptor_binding	15	8	10.6798	2.69939e-05	0.189551
GO:0060291_long-term_synaptic_potentiation	19	9	8.41784	2.83243e-05	0.198893
GO:0060341_regulation_of_cellular_localization	381	62	1.86546	2.96852e-05	0.20845
GO:0023056_positive_regulation_of_signaling	663	96	1.64287	3.12163e-05	0.219201
GO:0006873_cellular_ion_homeostasis	220	41	2.18059	3.13118e-05	0.219871
GO:0019725_cellular_homeostasis	304	52	1.97287	3.39843e-05	0.238637
GO:0007215_glutamate_receptor_signaling_pathway	33	12	5.35724	3.44952e-05	0.242225
GO:1901879_regulation_of_protein_depolymerization	38	13	4.87866	3.4566e-05	0.242722
GO:0098609_cell-cell_adhesion	143	30	2.51469	3.76716e-05	0.26453
GO:0034767_positive_regulation_of_ion_transmembrane_transport	49	15	4.1449	3.9192e-05	0.275206
GO:0030334_regulation_of_cell_migration	329	55	1.92089	3.92996e-05	0.275962
GO:0015672_monovalent_inorganic_cation_transport	137	29	2.54192	4.24851e-05	0.29833
GO:0055080_cation_homeostasis	238	43	2.10018	4.37497e-05	0.307211
GO:0044430_cytoskeletal_part	686	98	1.61685	4.43662e-05	0.311539
GO:0048813_dendrite_morphogenesis	29	11	5.7239	4.65997e-05	0.327223
GO:1903169_regulation_of_calcium_ion_transmembrane_transport	61	17	3.63382	4.6939e-05	0.329606
GO:0043195_terminal_bouton	20	9	7.65015	4.70703e-05	0.330528
GO:0048588_developmental_cell_growth	39	13	4.69052	4.72812e-05	0.332008
GO:0016049_cell_growth	39	13	4.69052	4.72812e-05	0.332008
GO:0044089_positive_regulation_of_cellular_component_biogenesis	254	45	2.05202	4.802e-05	0.337196
GO:0099003_vesicle-mediated_transport_in_synapse	67	18	3.45701	4.83922e-05	0.33981
GO:0051899_membrane_depolarization	34	12	5.11315	4.86356e-05	0.341519
GO:0031113_regulation_of_microtubule_polymerization	34	12	5.11315	4.86356e-05	0.341519
GO:1904646_cellular_response_to_amyloid-beta	16	8	9.34399	4.93914e-05	0.346827
GO:0071709_membrane_assembly	16	8	9.34399	4.93914e-05	0.346827
GO:0019901_protein_kinase_binding	356	58	1.86376	5.19263e-05	0.364626
GO:0032886_regulation_of_microtubule-based_process	125	27	2.60506	5.34966e-05	0.375653
GO:0098771_inorganic_ion_homeostasis	240	43	2.07831	5.36837e-05	0.376967
GO:0007158_neuron_cell-cell_adhesion	9	6	18.651	5.4377e-05	0.381835
GO:0086064_cell_communication_by_electrical_coupling_involved_in_cardiac_conduction	9	6	18.651	5.4377e-05	0.381835
GO:0090128_regulation_of_synapse_maturation	9	6	18.651	5.4377e-05	0.381835
GO:0030159_receptor_signaling_complex_scaffold_activity	9	6	18.651	5.4377e-05	0.381835
GO:0051924_regulation_of_calcium_ion_transport	86	21	3.04513	5.52482e-05	0.387953
GO:0030003_cellular_cation_homeostasis	218	40	2.13697	5.62129e-05	0.394727
GO:0050801_ion_homeostasis	271	47	2.0008	5.68397e-05	0.399128
GO:0006357_regulation_of_transcription_by_RNA_polymerase_II	883	120	1.53415	5.87947e-05	0.412856
GO:0051129_negative_regulation_of_cellular_component_organization	318	53	1.91134	5.89955e-05	0.414266
GO:0001505_regulation_of_neurotransmitter_levels	119	26	2.6419	5.96755e-05	0.419041
GO:0035254_glutamate_receptor_binding	25	10	6.23997	6.0824e-05	0.427106
GO:0010522_regulation_of_calcium_ion_transport_into_cytosol	40	13	4.51633	6.38788e-05	0.448557
GO:0015630_microtubule_cytoskeleton	573	84	1.65806	6.50046e-05	0.456462
GO:0043242_negative_regulation_of_protein_complex_disassembly	30	11	5.42255	6.71646e-05	0.47163
GO:0048589_developmental_growth	81	20	3.08805	6.98365e-05	0.490392
GO:0040007_growth	81	20	3.08805	6.98365e-05	0.490392
GO:0030234_enzyme_regulator_activity	449	69	1.7442	7.01502e-05	0.492595
GO:0051965_positive_regulation_of_synapse_assembly	21	9	7.013	7.52969e-05	0.528735
GO:2001259_positive_regulation_of_cation_channel_activity	21	9	7.013	7.52969e-05	0.528735
GO:0055082_cellular_chemical_homeostasis	251	44	2.0238	7.53372e-05	0.529018
GO:0030004_cellular_monovalent_inorganic_cation_homeostasis	46	14	4.10648	7.59474e-05	0.533303
GO:0051338_regulation_of_transferase_activity	475	72	1.71752	7.64349e-05	0.536726
GO:0048471_perinuclear_region_of_cytoplasm	244	43	2.03589	7.9967e-05	0.561528
GO:0010880_regulation_of_release_of_sequestered_calcium_ion_into_cytosol_by_sarcoplasmic_reticulum	13	7	10.8905	8.21265e-05	0.576692
GO:0050775_positive_regulation_of_dendrite_morphogenesis	13	7	10.8905	8.21265e-05	0.576692
GO:0033268_node_of_Ranvier	13	7	10.8905	8.21265e-05	0.576692
GO:0044295_axonal_growth_cone	13	7	10.8905	8.21265e-05	0.576692
GO:0004672_protein_kinase_activity	370	59	1.81567	8.37754e-05	0.588271
GO:0051650_establishment_of_vesicle_localization	142	29	2.42799	8.43469e-05	0.592284
GO:0019722_calcium-mediated_signaling	52	15	3.80685	8.43685e-05	0.592436
GO:0044306_neuron_projection_terminus	41	13	4.35461	8.5306e-05	0.599018
GO:0072583_clathrin-dependent_endocytosis	17	8	8.30536	8.53618e-05	0.599411
GO:0060996_dendritic_spine_development	17	8	8.30536	8.53618e-05	0.599411
GO:0035556_intracellular_signal_transduction	750	104	1.56184	8.72347e-05	0.612562
GO:0006898_receptor-mediated_endocytosis	76	19	3.13779	8.79911e-05	0.617874
GO:0055067_monovalent_inorganic_cation_homeostasis	58	16	3.57954	8.92823e-05	0.626941
GO:1901880_negative_regulation_of_protein_depolymerization	26	10	5.84892	9.02844e-05	0.633977
GO:0015081_sodium_ion_transmembrane_transporter_activity	70	18	3.25635	9.05194e-05	0.635627
GO:0009605_response_to_external_stimulus	495	74	1.69004	9.58099e-05	0.672777
GO:0007017_microtubule-based_process	316	52	1.88027	9.72491e-05	0.682883
GO:0009967_positive_regulation_of_signal_transduction	606	87	1.61779	0.000102664	0.720905
GO:0072511_divalent_inorganic_cation_transport	116	25	2.59362	0.000104076	0.730818
GO:0070838_divalent_metal_ion_transport	116	25	2.59362	0.000104076	0.730818
GO:0030010_establishment_of_cell_polarity	53	15	3.70633	0.000107247	0.753086
GO:0098660_inorganic_ion_transmembrane_transport	232	41	2.0404	0.000109364	0.767956
GO:0043085_positive_regulation_of_catalytic_activity	556	81	1.6426	0.000109531	0.769128
GO:0015079_potassium_ion_transmembrane_transporter_activity	90	21	2.8673	0.000112072	0.786967
GO:0051668_localization_within_membrane	65	17	3.32938	0.000112427	0.789463
GO:0043292_contractile_fiber	65	17	3.32938	0.000112427	0.789463
GO:0007416_synapse_assembly	42	13	4.20405	0.000112681	0.791249
GO:0018105_peptidyl-serine_phosphorylation	110	24	2.6331	0.000116206	0.815999
GO:0030534_adult_behavior	22	9	6.47325	0.000116491	0.817996
GO:0046328_regulation_of_JNK_cascade	84	20	2.94236	0.000120496	0.846121
GO:0007167_enzyme_linked_receptor_protein_signaling_pathway	351	56	1.81374	0.000124917	0.87717
GO:0035307_positive_regulation_of_protein_dephosphorylation	27	10	5.50428	0.000130993	0.919834
GO:0007223_Wnt_signaling_pathway,_calcium_modulating_pathway	27	10	5.50428	0.000130993	0.919834
GO:0043679_axon_terminus	32	11	4.90505	0.000132214	0.928407
GO:0043254_regulation_of_protein_complex_assembly	234	41	2.01874	0.000132939	0.9335
GO:0043244_regulation_of_protein_complex_disassembly	54	15	3.61096	0.000135345	0.950396
GO:0042626_ATPase_activity,_coupled_to_transmembrane_movement_of_substances	60	16	3.41599	0.00013869	0.973881
GO:0015405_P-P-bond-hydrolysis-driven_transmembrane_transporter_activity	60	16	3.41599	0.00013869	0.973881
GO:0015399_primary_active_transmembrane_transporter_activity	60	16	3.41599	0.00013869	0.973881
GO:0051968_positive_regulation_of_synaptic_transmission,_glutamatergic	18	8	7.47257	0.000140602	0.987308
GO:0051648_vesicle_localization	146	29	2.34363	0.000141367	0.99268
GO:0014070_response_to_organic_cyclic_compound	212	38	2.07272	0.000142845	1
GO:0016773_phosphotransferase_activity,_alcohol_group_as_acceptor	460	69	1.69261	0.000149404	1
GO:0045685_regulation_of_glial_cell_differentiation	14	7	9.33396	0.000150482	1
GO:0060997_dendritic_spine_morphogenesis	14	7	9.33396	0.000150482	1
GO:0031690_adrenergic_receptor_binding	14	7	9.33396	0.000150482	1
GO:0032535_regulation_of_cellular_component_size	161	31	2.25644	0.000153607	1
GO:0022610_biological_adhesion	306	50	1.86151	0.000157952	1
GO:0034764_positive_regulation_of_transmembrane_transport	73	18	3.07734	0.000162111	1
GO:0044325_ion_channel_binding	67	17	3.19548	0.000168397	1
GO:0048489_synaptic_vesicle_transport	55	15	3.52026	0.000169628	1
GO:0097480_establishment_of_synaptic_vesicle_localization	55	15	3.52026	0.000169628	1
GO:0030016_myofibril	61	16	3.33967	0.000171313	1
GO:0001932_regulation_of_protein_phosphorylation	615	87	1.58824	0.000172962	1
GO:0043113_receptor_clustering	23	9	6.01006	0.000174972	1
GO:0016301_kinase_activity	488	72	1.66092	0.000180413	1
GO:0051279_regulation_of_release_of_sequestered_calcium_ion_into_cytosol	33	11	4.68161	0.000181074	1
GO:0051963_regulation_of_synapse_assembly	28	10	5.19792	0.000186163	1
GO:1904064_positive_regulation_of_cation_transmembrane_transport	44	13	3.93116	0.000190726	1
GO:0030336_negative_regulation_of_cell_migration	100	22	2.65748	0.000194715	1
GO:1901214_regulation_of_neuron_death	100	22	2.65748	0.000194715	1
GO:0070588_calcium_ion_transmembrane_transport	68	17	3.1326	0.000204553	1
GO:0030017_sarcomere	50	14	3.64803	0.000205199	1
GO:0045944_positive_regulation_of_transcription_by_RNA_polymerase_II	507	74	1.64053	0.000206321	1
GO:0097479_synaptic_vesicle_localization	56	15	3.43398	0.000211191	1
GO:0032559_adenyl_ribonucleotide_binding	186	34	2.1185	0.00021486	1
GO:0008088_axo-dendritic_transport	39	12	4.1642	0.000219419	1
GO:0098878_neurotransmitter_receptor_complex	39	12	4.1642	0.000219419	1
GO:0008328_ionotropic_glutamate_receptor_complex	39	12	4.1642	0.000219419	1
GO:0015662_ATPase_activity,_coupled_to_transmembrane_movement_of_ions,_phosphorylative_mechanism	19	8	6.79346	0.000222259	1
GO:0032271_regulation_of_protein_polymerization	108	23	2.5503	0.00023437	1
GO:0007155_cell_adhesion	303	49	1.83684	0.000236446	1
GO:1905114_cell_surface_receptor_signaling_pathway_involved_in_cell-cell_signaling	122	25	2.43142	0.000241462	1
GO:0098796_membrane_protein_complex	561	80	1.59867	0.000245802	1
GO:2000145_regulation_of_cell_motility	352	55	1.76667	0.000248906	1
GO:0010881_regulation_of_cardiac_muscle_contraction_by_regulation_of_the_release_of_sequestered_calcium_ion	11	6	11.1895	0.000251818	1
GO:0043168_anion_binding	622	87	1.56595	0.000255577	1
GO:0010770_positive_regulation_of_cell_morphogenesis_involved_in_differentiation	63	16	3.19683	0.000257026	1
GO:0035567_non-canonical_Wnt_signaling_pathway	51	14	3.54904	0.000257917	1
GO:0022804_active_transmembrane_transporter_activity	144	28	2.27986	0.000266178	1
GO:0042592_homeostatic_process	520	75	1.61734	0.000271573	1
GO:0016482_cytosolic_transport	89	20	2.72751	0.000278423	1
GO:0060401_cytosolic_calcium_ion_transport	40	12	4.01512	0.000286079	1
GO:0048584_positive_regulation_of_response_to_stimulus	809	108	1.49126	0.000290298	1
GO:0043393_regulation_of_protein_binding	96	21	2.63596	0.000293608	1
GO:0043492_ATPase_activity,_coupled_to_movement_of_substances	70	17	3.01326	0.00029757	1
GO:0004674_protein_serine/threonine_kinase_activity	306	49	1.81471	0.000300147	1
GO:0042325_regulation_of_phosphorylation	669	92	1.53673	0.000307866	1
GO:0035690_cellular_response_to_drug	110	23	2.49103	0.000311095	1
GO:0045893_positive_regulation_of_transcription,_DNA-templated	678	93	1.53254	0.000311882	1
GO:0034705_potassium_channel_complex	64	16	3.13002	0.00031232	1
GO:0018209_peptidyl-serine_modification	117	24	2.43283	0.00031424	1
GO:0005524_ATP_binding	160	30	2.18106	0.000316303	1
GO:0044449_contractile_fiber_part	58	15	3.27345	0.00032127	1
GO:0043270_positive_regulation_of_ion_transport	77	18	2.86746	0.0003318	1
GO:1903508_positive_regulation_of_nucleic_acid-templated_transcription	680	93	1.52689	0.000345724	1
GO:0031324_negative_regulation_of_cellular_metabolic_process	1084	138	1.42146	0.000347582	1
GO:0032872_regulation_of_stress-activated_MAPK_cascade	104	22	2.52656	0.000351389	1
GO:0055065_metal_ion_homeostasis	206	36	2.00591	0.000353569	1
GO:0035306_positive_regulation_of_dephosphorylation	30	10	4.67717	0.000355843	1
GO:1902680_positive_regulation_of_RNA_biosynthetic_process	681	93	1.52409	0.000363868	1
GO:0005198_structural_molecule_activity	214	37	1.98075	0.000365424	1
GO:0036465_synaptic_vesicle_recycling	25	9	5.25789	0.000365757	1
GO:0014013_regulation_of_gliogenesis	25	9	5.25789	0.000365757	1
GO:0001764_neuron_migration	41	12	3.87542	0.000369157	1
GO:0045860_positive_regulation_of_protein_kinase_activity	253	42	1.88954	0.000370651	1
GO:0030054_cell_junction	317	50	1.78232	0.000376813	1
GO:0045687_positive_regulation_of_glial_cell_differentiation	8	5	15.5247	0.00037707	1
GO:0006883_cellular_sodium_ion_homeostasis	8	5	15.5247	0.00037707	1
GO:0030007_cellular_potassium_ion_homeostasis	8	5	15.5247	0.00037707	1
GO:0036020_endolysosome_membrane	8	5	15.5247	0.00037707	1
GO:0051254_positive_regulation_of_RNA_metabolic_process	726	98	1.50546	0.000382024	1
GO:0048638_regulation_of_developmental_growth	98	21	2.56684	0.000395316	1
GO:0090066_regulation_of_anatomical_structure_size	192	34	2.03648	0.000397757	1
GO:2000146_negative_regulation_of_cell_motility	105	22	2.4958	0.000404653	1
GO:0070302_regulation_of_stress-activated_protein_kinase_signaling_cascade	105	22	2.4958	0.000404653	1
GO:0034220_ion_transmembrane_transport	318	50	1.77543	0.000406342	1
GO:0032268_regulation_of_cellular_protein_metabolic_process	1116	141	1.40921	0.000416725	1
GO:0055075_potassium_ion_homeostasis	16	7	7.25766	0.000421201	1
GO:0044298_cell_body_membrane	16	7	7.25766	0.000421201	1
GO:0032809_neuronal_cell_body_membrane	16	7	7.25766	0.000421201	1
GO:0030507_spectrin_binding	16	7	7.25766	0.000421201	1
GO:0031256_leading_edge_membrane	72	17	2.90305	0.000425218	1
GO:0072659_protein_localization_to_plasma_membrane	99	21	2.53361	0.000456821	1
GO:0032516_positive_regulation_of_phosphoprotein_phosphatase_activity	12	6	9.32396	0.000462258	1
GO:0008306_associative_learning	12	6	9.32396	0.000462258	1
GO:0010644_cell_communication_by_electrical_coupling	12	6	9.32396	0.000462258	1
GO:0030506_ankyrin_binding	12	6	9.32396	0.000462258	1
GO:0016922_nuclear_receptor_binding	12	6	9.32396	0.000462258	1
GO:0043167_ion_binding	891	116	1.4495	0.000465388	1
GO:0043523_regulation_of_neuron_apoptotic_process	60	15	3.12744	0.000477426	1
GO:0030554_adenyl_nucleotide_binding	194	34	2.01051	0.000484041	1
GO:0097061_dendritic_spine_organization	21	8	5.7469	0.000501361	1
GO:0048675_axon_extension	21	8	5.7469	0.000501361	1
GO:0070509_calcium_ion_import	26	9	4.94809	0.000511595	1
GO:0061098_positive_regulation_of_protein_tyrosine_kinase_activity	26	9	4.94809	0.000511595	1
GO:0040012_regulation_of_locomotion	387	58	1.68108	0.000513048	1
GO:0006875_cellular_metal_ion_homeostasis	188	33	2.01314	0.000566299	1
GO:0060627_regulation_of_vesicle-mediated_transport	219	37	1.92511	0.000578086	1
GO:0019932_second-messenger-mediated_signaling	115	23	2.35409	0.00060652	1
GO:0055117_regulation_of_cardiac_muscle_contraction	32	10	4.25122	0.000638136	1
GO:1901021_positive_regulation_of_calcium_ion_transmembrane_transporter_activity	17	7	6.53192	0.000656288	1
GO:0031252_cell_leading_edge	190	33	1.98699	0.00068668	1
GO:1904949_ATPase_complex	62	15	2.99325	0.000694321	1
GO:0048878_chemical_homeostasis	375	56	1.67196	0.000697679	1
GO:0007204_positive_regulation_of_cytosolic_calcium_ion_concentration	75	17	2.7519	0.000704142	1
GO:0042383_sarcolemma	38	11	3.81208	0.00071517	1
GO:0010628_positive_regulation_of_gene_expression	847	110	1.44128	0.000723865	1
GO:0008076_voltage-gated_potassium_channel_complex	56	14	3.12487	0.000730833	1
GO:0014015_positive_regulation_of_gliogenesis	13	6	7.99262	0.000788084	1
GO:0030132_clathrin_coat_of_coated_pit	13	6	7.99262	0.000788084	1
GO:0032839_dendrite_cytoplasm	13	6	7.99262	0.000788084	1
GO:0051010_microtubule_plus-end_binding	13	6	7.99262	0.000788084	1
GO:0009898_cytoplasmic_side_of_plasma_membrane	96	20	2.47409	0.00078831	1
GO:0046872_metal_ion_binding	377	56	1.6611	0.000795108	1
GO:0048513_animal_organ_development	680	91	1.4846	0.000827868	1
GO:0060402_calcium_ion_transport_into_cytosol	33	10	4.06605	0.000836859	1
GO:0005794_Golgi_apparatus	716	95	1.47132	0.000846129	1
GO:0003713_transcription_coactivator_activity	177	31	2.00511	0.000854608	1
GO:0050839_cell_adhesion_molecule_binding	111	22	2.32574	0.000897668	1
GO:0051649_establishment_of_localization_in_cell	952	121	1.40856	0.000897804	1
GO:0006942_regulation_of_striated_muscle_contraction	39	11	3.67566	0.000909929	1
GO:0035304_regulation_of_protein_dephosphorylation	51	13	3.20464	0.000920918	1
GO:0019905_syntaxin_binding	51	13	3.20464	0.000920918	1
GO:0042063_gliogenesis	45	12	3.40431	0.000933502	1
GO:0005905_clathrin-coated_pit	28	9	4.42642	0.000946191	1
GO:0098839_postsynaptic_density_membrane	28	9	4.42642	0.000946191	1
GO:0005543_phospholipid_binding	217	36	1.88138	0.000962222	1
GO:0051656_establishment_of_organelle_localization	225	37	1.86206	0.000972725	1
GO:1903530_regulation_of_secretion_by_cell	233	38	1.84436	0.000980062	1
GO:0051293_establishment_of_spindle_localization	18	7	5.93757	0.000984452	1
GO:0030669_clathrin-coated_endocytic_vesicle_membrane	18	7	5.93757	0.000984452	1
GO:0006892_post-Golgi_vesicle-mediated_transport	64	15	2.87045	0.000989747	1
GO:0051098_regulation_of_binding	156	28	2.06293	0.00101301	1
GO:0033043_regulation_of_organelle_organization	640	86	1.48897	0.00101556	1
GO:0010562_positive_regulation_of_phosphorus_metabolic_process	483	68	1.56449	0.00102099	1
GO:0045937_positive_regulation_of_phosphate_metabolic_process	483	68	1.56449	0.00102099	1
GO:0030029_actin_filament-based_process	274	43	1.76451	0.0010535	1
GO:0045296_cadherin_binding	34	10	3.8954	0.00108371	1
GO:0016569_covalent_chromatin_modification	195	33	1.92445	0.00109112	1
GO:1902533_positive_regulation_of_intracellular_signal_transduction	399	58	1.61931	0.00110284	1
GO:0061024_membrane_organization	416	60	1.60545	0.00110673	1
GO:0021953_central_nervous_system_neuron_differentiation	52	13	3.1223	0.0011206	1
GO:0003300_cardiac_muscle_hypertrophy	6	4	18.6087	0.00114052	1
GO:0014897_striated_muscle_hypertrophy	6	4	18.6087	0.00114052	1
GO:0097105_presynaptic_membrane_assembly	6	4	18.6087	0.00114052	1
GO:0010649_regulation_of_cell_communication_by_electrical_coupling	6	4	18.6087	0.00114052	1
GO:0045945_positive_regulation_of_transcription_by_RNA_polymerase_III	6	4	18.6087	0.00114052	1
GO:0005890_sodium:potassium-exchanging_ATPase_complex	6	4	18.6087	0.00114052	1
GO:0005391_sodium:potassium-exchanging_ATPase_activity	6	4	18.6087	0.00114052	1
GO:0008556_potassium-transporting_ATPase_activity	6	4	18.6087	0.00114052	1
GO:0016887_ATPase_activity	243	39	1.80955	0.00115559	1
GO:0099634_postsynaptic_specialization_membrane	29	9	4.20477	0.00125515	1
GO:0033674_positive_regulation_of_kinase_activity	293	45	1.72045	0.00128337	1
GO:0051427_hormone_receptor_binding	93	19	2.41178	0.00135041	1
GO:0030036_actin_cytoskeleton_organization	237	38	1.8064	0.00135418	1
GO:0015629_actin_cytoskeleton	237	38	1.8064	0.00135418	1
GO:0005509_calcium_ion_binding	129	24	2.1514	0.00136115	1
GO:0032273_positive_regulation_of_protein_polymerization	66	15	2.75722	0.0013849	1
GO:0031982_vesicle	1009	126	1.37966	0.00138614	1
GO:1903779_regulation_of_cardiac_conduction	35	10	3.73933	0.001387	1
GO:0021782_glial_cell_development	24	8	4.66833	0.00139099	1
GO:0008066_glutamate_receptor_activity	24	8	4.66833	0.00139099	1
GO:0051282_regulation_of_sequestering_of_calcium_ion	47	12	3.20903	0.001414	1
GO:0051653_spindle_localization	19	7	5.44226	0.00142906	1
GO:0071320_cellular_response_to_cAMP	19	7	5.44226	0.00142906	1
GO:0016079_synaptic_vesicle_exocytosis	41	11	3.42985	0.00143161	1
GO:2000310_regulation_of_NMDA_receptor_activity	10	5	9.31398	0.00143614	1
GO:0036019_endolysosome	10	5	9.31398	0.00143614	1
GO:0040008_regulation_of_growth	206	34	1.8672	0.00144102	1
GO:0006874_cellular_calcium_ion_homeostasis	137	25	2.10165	0.00145196	1
GO:0031401_positive_regulation_of_protein_modification_process	542	74	1.51063	0.00147582	1
GO:0016055_Wnt_signaling_pathway	108	21	2.26904	0.00149974	1
GO:1990778_protein_localization_to_cell_periphery	108	21	2.26904	0.00149974	1
GO:0198738_cell-cell_signaling_by_wnt	108	21	2.26904	0.00149974	1
GO:0008289_lipid_binding	279	43	1.72599	0.00152037	1
GO:0098742_cell-cell_adhesion_via_plasma-membrane_adhesion_molecules	67	15	2.70388	0.00162748	1
GO:1990138_neuron_projection_extension	30	9	4.00327	0.00164057	1
GO:0043666_regulation_of_phosphoprotein_phosphatase_activity	30	9	4.00327	0.00164057	1
GO:0043967_histone_H4_acetylation	30	9	4.00327	0.00164057	1
GO:0042552_myelination	30	9	4.00327	0.00164057	1
GO:0018024_histone-lysine_N-methyltransferase_activity	30	9	4.00327	0.00164057	1
GO:0010632_regulation_of_epithelial_cell_migration	109	21	2.24283	0.00169187	1
GO:0001101_response_to_acid_chemical	74	16	2.58693	0.00170397	1
GO:0051046_regulation_of_secretion	240	38	1.77888	0.00171151	1
GO:0051223_regulation_of_protein_transport	240	38	1.77888	0.00171151	1
GO:0018107_peptidyl-threonine_phosphorylation	48	12	3.11974	0.00172167	1
GO:0017053_transcriptional_repressor_complex	48	12	3.11974	0.00172167	1
GO:0005875_microtubule_associated_complex	81	17	2.49204	0.00174741	1
GO:0010001_glial_cell_differentiation	36	10	3.59522	0.00175583	1
GO:0007613_memory	36	10	3.59522	0.00175583	1
GO:0060560_developmental_growth_involved_in_morphogenesis	42	11	3.31881	0.00177221	1
GO:0021537_telencephalon_development	61	14	2.79046	0.00179128	1
GO:0043235_receptor_complex	201	33	1.85413	0.0018391	1
GO:0042623_ATPase_activity,_coupled	201	33	1.85413	0.0018391	1
GO:0086010_membrane_depolarization_during_action_potential	25	8	4.39336	0.00187346	1
GO:1904837_beta-catenin-TCF_complex_assembly	25	8	4.39336	0.00187346	1
GO:0010799_regulation_of_peptidyl-threonine_phosphorylation	25	8	4.39336	0.00187346	1
GO:0030118_clathrin_coat	25	8	4.39336	0.00187346	1
GO:0010922_positive_regulation_of_phosphatase_activity	15	6	6.21523	0.00193812	1
GO:0008038_neuron_recognition	15	6	6.21523	0.00193812	1
GO:0060076_excitatory_synapse	15	6	6.21523	0.00193812	1
GO:1903522_regulation_of_blood_circulation	103	20	2.26329	0.00195704	1
GO:0055074_calcium_ion_homeostasis	140	25	2.04604	0.00198503	1
GO:0008285_negative_regulation_of_cell_proliferation	242	38	1.76097	0.00199302	1
GO:0006813_potassium_ion_transport	82	17	2.45341	0.00200954	1
GO:0048488_synaptic_vesicle_endocytosis	20	7	5.02313	0.002016	1
GO:0030315_T-tubule	20	7	5.02313	0.002016	1
GO:0099604_ligand-gated_calcium_channel_activity	20	7	5.02313	0.002016	1
GO:0031253_cell_projection_membrane	118	22	2.15425	0.00206098	1
GO:0046330_positive_regulation_of_JNK_cascade	62	14	2.732	0.00211122	1
GO:0140029_exocytic_process	31	9	3.82107	0.00211533	1
GO:0007272_ensheathment_of_neurons	31	9	3.82107	0.00211533	1
GO:0008366_axon_ensheathment	31	9	3.82107	0.00211533	1
GO:0030516_regulation_of_axon_extension	43	11	3.21472	0.00217607	1
GO:0021543_pallium_development	37	10	3.46165	0.00220009	1
GO:0030295_protein_kinase_activator_activity	37	10	3.46165	0.00220009	1
GO:0010639_negative_regulation_of_organelle_organization	164	28	1.93963	0.00220733	1
GO:0071804_cellular_potassium_ion_transport	76	16	2.50007	0.00228138	1
GO:0071805_potassium_ion_transmembrane_transport	76	16	2.50007	0.00228138	1
GO:0008016_regulation_of_heart_contraction	90	18	2.34586	0.00229477	1
GO:0031345_negative_regulation_of_cell_projection_organization	83	17	2.41608	0.00230385	1
GO:0030900_forebrain_development	83	17	2.41608	0.00230385	1
GO:0048193_Golgi_vesicle_transport	228	36	1.77094	0.00234835	1
GO:0043169_cation_binding	412	58	1.55713	0.00235945	1
GO:0006884_cell_volume_homeostasis	11	5	7.7629	0.00242308	1
GO:0055078_sodium_ion_homeostasis	11	5	7.7629	0.00242308	1
GO:1902285_semaphorin-plexin_signaling_pathway_involved_in_neuron_projection_guidance	11	5	7.7629	0.00242308	1
GO:0040019_positive_regulation_of_embryonic_development	11	5	7.7629	0.00242308	1
GO:0005086_ARF_guanyl-nucleotide_exchange_factor_activity	11	5	7.7629	0.00242308	1
GO:0006325_chromatin_organization	294	44	1.66623	0.00242486	1
GO:1901018_positive_regulation_of_potassium_ion_transmembrane_transporter_activity	7	4	12.4059	0.00245622	1
GO:0036376_sodium_ion_export_across_plasma_membrane	7	4	12.4059	0.00245622	1
GO:0007274_neuromuscular_synaptic_transmission	7	4	12.4059	0.00245622	1
GO:0097090_presynaptic_membrane_organization	7	4	12.4059	0.00245622	1
GO:0014896_muscle_hypertrophy	7	4	12.4059	0.00245622	1
GO:0090533_cation-transporting_ATPase_complex	7	4	12.4059	0.00245622	1
GO:0000122_negative_regulation_of_transcription_by_RNA_polymerase_II	370	53	1.58673	0.00246592	1
GO:0005911_cell-cell_junction	173	29	1.89769	0.00246754	1
GO:0043200_response_to_amino_acid	26	8	4.14899	0.00247873	1
GO:0086065_cell_communication_involved_in_cardiac_conduction	26	8	4.14899	0.00247873	1
GO:0099738_cell_cortex_region	26	8	4.14899	0.00247873	1
GO:0090630_activation_of_GTPase_activity	50	12	2.95448	0.00250241	1
GO:0006814_sodium_ion_transport	50	12	2.95448	0.00250241	1
GO:0072507_divalent_inorganic_cation_homeostasis	150	26	1.97359	0.00251542	1
GO:0045935_positive_regulation_of_nucleobase-containing_compound_metabolic_process	814	103	1.39073	0.00255997	1
GO:0090257_regulation_of_muscle_system_process	77	16	2.45877	0.00262619	1
GO:0010717_regulation_of_epithelial_to_mesenchymal_transition	44	11	3.11719	0.00265149	1
GO:0017156_calcium_ion_regulated_exocytosis	44	11	3.11719	0.00265149	1
GO:0005871_kinesin_complex	32	9	3.6547	0.00269336	1
GO:0016570_histone_modification	182	30	1.85999	0.00272836	1
GO:0032587_ruffle_membrane	38	10	3.33762	0.00273042	1
GO:0031234_extrinsic_component_of_cytoplasmic_side_of_plasma_membrane	57	13	2.76555	0.00273809	1
GO:0000226_microtubule_cytoskeleton_organization	222	35	1.76675	0.00275095	1
GO:0007422_peripheral_nervous_system_development	21	7	4.66392	0.00277331	1
GO:1990752_microtubule_end	21	7	4.66392	0.00277331	1
GO:0000785_chromatin	263	40	1.69571	0.00279494	1
GO:1990090_cellular_response_to_nerve_growth_factor_stimulus	16	6	5.59242	0.00284827	1
GO:1990089_response_to_nerve_growth_factor	16	6	5.59242	0.00284827	1
GO:0120111_neuron_projection_cytoplasm	16	6	5.59242	0.00284827	1
GO:0043198_dendritic_shaft	16	6	5.59242	0.00284827	1
GO:0004970_ionotropic_glutamate_receptor_activity	16	6	5.59242	0.00284827	1
GO:0070325_lipoprotein_particle_receptor_binding	16	6	5.59242	0.00284827	1
GO:0012506_vesicle_membrane	305	45	1.63844	0.00288457	1
GO:0008144_drug_binding	231	36	1.74301	0.00294383	1
GO:0072503_cellular_divalent_inorganic_cation_homeostasis	144	25	1.97628	0.00294919	1
GO:0051480_regulation_of_cytosolic_calcium_ion_concentration	92	18	2.28192	0.00295462	1
GO:0032874_positive_regulation_of_stress-activated_MAPK_cascade	71	15	2.50948	0.002981	1
GO:0099094_ligand-gated_cation_channel_activity	51	12	2.87841	0.00298902	1
GO:0090087_regulation_of_peptide_transport	248	38	1.70931	0.00309138	1
GO:1901653_cellular_response_to_peptide	137	24	1.99706	0.00313768	1
GO:0035725_sodium_ion_transmembrane_transport	45	11	3.02471	0.00320731	1
GO:0097367_carbohydrate_derivative_binding	366	52	1.5703	0.00320942	1
GO:0021954_central_nervous_system_neuron_development	27	8	3.92942	0.00322687	1
GO:0016528_sarcoplasm	27	8	3.92942	0.00322687	1
GO:0071310_cellular_response_to_organic_substance	857	107	1.3695	0.0032698	1
GO:0022607_cellular_component_assembly	1089	132	1.33049	0.0032897	1
GO:0030374_nuclear_receptor_transcription_coactivator_activity	39	10	3.22215	0.00335818	1
GO:0030658_transport_vesicle_membrane	65	14	2.57034	0.00336561	1
GO:0030666_endocytic_vesicle_membrane	65	14	2.57034	0.00336561	1
GO:0008037_cell_recognition	33	9	3.50204	0.00338955	1
GO:0017157_regulation_of_exocytosis	86	17	2.30999	0.00341052	1
GO:0045936_negative_regulation_of_phosphate_metabolic_process	266	40	1.67254	0.00343318	1
GO:0070304_positive_regulation_of_stress-activated_protein_kinase_signaling_cascade	72	15	2.46514	0.00343536	1
GO:0098562_cytoplasmic_side_of_membrane	108	20	2.13345	0.00349558	1
GO:0009891_positive_regulation_of_biosynthetic_process	832	104	1.37001	0.00359888	1
GO:0051640_organelle_localization	334	48	1.58931	0.00362485	1
GO:0010563_negative_regulation_of_phosphorus_metabolic_process	267	40	1.66495	0.00367201	1
GO:1901016_regulation_of_potassium_ion_transmembrane_transporter_activity	22	7	4.35267	0.00373092	1
GO:0061951_establishment_of_protein_localization_to_plasma_membrane	22	7	4.35267	0.00373092	1
GO:0071230_cellular_response_to_amino_acid_stimulus	22	7	4.35267	0.00373092	1
GO:2000311_regulation_of_AMPA_receptor_activity	22	7	4.35267	0.00373092	1
GO:0007009_plasma_membrane_organization	22	7	4.35267	0.00373092	1
GO:0048786_presynaptic_active_zone	22	7	4.35267	0.00373092	1
GO:0019894_kinesin_binding	22	7	4.35267	0.00373092	1
GO:0035637_multicellular_organismal_signaling	59	13	2.64466	0.00377346	1
GO:0032232_negative_regulation_of_actin_filament_bundle_assembly	12	5	6.65172	0.00382366	1
GO:0008090_retrograde_axonal_transport	12	5	6.65172	0.00382366	1
GO:0048854_brain_morphogenesis	12	5	6.65172	0.00382366	1
GO:0016514_SWI/SNF_complex	12	5	6.65172	0.00382366	1
GO:0030122_AP-2_adaptor_complex	12	5	6.65172	0.00382366	1
GO:0030128_clathrin_coat_of_endocytic_vesicle	12	5	6.65172	0.00382366	1
GO:0051347_positive_regulation_of_transferase_activity	335	48	1.58356	0.00384629	1
GO:0061387_regulation_of_extent_of_cell_growth	46	11	2.93801	0.0038529	1
GO:0018193_peptidyl-amino_acid_modification	378	53	1.54602	0.0038933	1
GO:0007018_microtubule-based_movement	124	22	2.02598	0.00390114	1
GO:0010033_response_to_organic_substance	1011	123	1.33266	0.00403015	1
GO:0050690_regulation_of_defense_response_to_virus_by_virus	17	6	5.08354	0.0040439	1
GO:0034381_plasma_lipoprotein_particle_clearance	17	6	5.08354	0.0040439	1
GO:0043204_perikaryon	17	6	5.08354	0.0040439	1
GO:0043539_protein_serine/threonine_kinase_activator_activity	17	6	5.08354	0.0040439	1
GO:0001934_positive_regulation_of_protein_phosphorylation	422	58	1.51232	0.00404735	1
GO:0040013_negative_regulation_of_locomotion	132	23	1.9827	0.00405658	1
GO:0018393_internal_peptidyl-lysine_acetylation	53	12	2.73736	0.0041918	1
GO:0018210_peptidyl-threonine_modification	53	12	2.73736	0.0041918	1
GO:0005200_structural_constituent_of_cytoskeleton	53	12	2.73736	0.0041918	1
GO:0044092_negative_regulation_of_molecular_function	414	57	1.51488	0.00419743	1
GO:0098930_axonal_transport	34	9	3.36156	0.00421965	1
GO:0009410_response_to_xenobiotic_stimulus	34	9	3.36156	0.00421965	1
GO:0051928_positive_regulation_of_calcium_ion_transport	34	9	3.36156	0.00421965	1
GO:0033157_regulation_of_intracellular_protein_transport	95	18	2.19218	0.00423505	1
GO:0051271_negative_regulation_of_cellular_component_movement	125	22	2.00606	0.00431252	1
GO:0019897_extrinsic_component_of_plasma_membrane	88	17	2.24435	0.00436831	1
GO:0001664_G-protein_coupled_receptor_binding	88	17	2.24435	0.00436831	1
GO:0071229_cellular_response_to_acid_chemical	60	13	2.58807	0.0043988	1
GO:0042327_positive_regulation_of_phosphorylation	450	61	1.48903	0.00443517	1
GO:0010256_endomembrane_system_organization	196	31	1.76982	0.0044502	1
GO:0055119_relaxation_of_cardiac_muscle	8	4	9.30403	0.00453536	1
GO:0039535_regulation_of_RIG-I_signaling_pathway	8	4	9.30403	0.00453536	1
GO:0005513_detection_of_calcium_ion	8	4	9.30403	0.00453536	1
GO:0007413_axonal_fasciculation	8	4	9.30403	0.00453536	1
GO:0106030_neuron_projection_fasciculation	8	4	9.30403	0.00453536	1
GO:0032799_low-density_lipoprotein_receptor_particle_metabolic_process	8	4	9.30403	0.00453536	1
GO:0032802_low-density_lipoprotein_particle_receptor_catabolic_process	8	4	9.30403	0.00453536	1
GO:0060090_molecular_adaptor_activity	96	18	2.1638	0.00475197	1
GO:0051222_positive_regulation_of_protein_transport	126	22	1.98653	0.0047594	1
GO:0099568_cytoplasmic_region	205	32	1.74276	0.00476995	1
GO:0001558_regulation_of_cell_growth	165	27	1.84041	0.00480307	1
GO:0051057_positive_regulation_of_small_GTPase_mediated_signal_transduction	23	7	4.08038	0.00492017	1
GO:0001952_regulation_of_cell-matrix_adhesion	54	12	2.67187	0.004924	1
GO:0006937_regulation_of_muscle_contraction	54	12	2.67187	0.004924	1
GO:0010469_regulation_of_signaling_receptor_activity	54	12	2.67187	0.004924	1
GO:0005249_voltage-gated_potassium_channel_activity	54	12	2.67187	0.004924	1
GO:0050848_regulation_of_calcium-mediated_signaling	41	10	3.01339	0.00495467	1
GO:0045995_regulation_of_embryonic_development	41	10	3.01339	0.00495467	1
GO:0019209_kinase_activator_activity	41	10	3.01339	0.00495467	1
GO:0017111_nucleoside-triphosphatase_activity	400	55	1.51115	0.0050114	1
GO:0030705_cytoskeleton-dependent_intracellular_transport	104	19	2.09658	0.00508087	1
GO:0090316_positive_regulation_of_intracellular_protein_transport	61	13	2.53384	0.005105	1
GO:0005938_cell_cortex	150	25	1.87982	0.00512044	1
GO:0001726_ruffle	75	15	2.34097	0.00514967	1
GO:0043408_regulation_of_MAPK_cascade	306	44	1.58739	0.00517205	1
GO:1901652_response_to_peptide	158	26	1.85196	0.00518307	1
GO:0050772_positive_regulation_of_axonogenesis	35	9	3.23189	0.00520019	1
GO:0042734_presynaptic_membrane	35	9	3.23189	0.00520019	1
GO:0016278_lysine_N-methyltransferase_activity	35	9	3.23189	0.00520019	1
GO:0016279_protein-lysine_N-methyltransferase_activity	35	9	3.23189	0.00520019	1
GO:0070201_regulation_of_establishment_of_protein_localization	264	39	1.63615	0.00521423	1
GO:0032970_regulation_of_actin_filament-based_process	190	30	1.76523	0.00521803	1
GO:0021987_cerebral_cortex_development	29	8	3.55471	0.0052378	1
GO:0034704_calcium_channel_complex	29	8	3.55471	0.0052378	1
GO:0005245_voltage-gated_calcium_channel_activity	29	8	3.55471	0.0052378	1
GO:0097708_intracellular_vesicle	973	118	1.32494	0.00538807	1
GO:0031410_cytoplasmic_vesicle	973	118	1.32494	0.00538807	1
GO:0050905_neuromuscular_process	18	6	4.65953	0.00557362	1
GO:0046966_thyroid_hormone_receptor_binding	18	6	4.65953	0.00557362	1
GO:0051247_positive_regulation_of_protein_metabolic_process	752	94	1.36504	0.00559522	1
GO:0019904_protein_domain_specific_binding	299	43	1.58694	0.00565301	1
GO:0010470_regulation_of_gastrulation	13	5	5.81974	0.0057209	1
GO:0051294_establishment_of_spindle_orientation	13	5	5.81974	0.0057209	1
GO:1905809_negative_regulation_of_synapse_organization	13	5	5.81974	0.0057209	1
GO:0010801_negative_regulation_of_peptidyl-threonine_phosphorylation	13	5	5.81974	0.0057209	1
GO:0006895_Golgi_to_endosome_transport	13	5	5.81974	0.0057209	1
GO:0018394_peptidyl-lysine_acetylation	55	12	2.60941	0.00575468	1
GO:0006475_internal_protein_amino_acid_acetylation	55	12	2.60941	0.00575468	1
GO:0035097_histone_methyltransferase_complex	69	14	2.38211	0.00592278	1
GO:0080135_regulation_of_cellular_response_to_stress	334	47	1.54862	0.0059404	1
GO:0006941_striated_muscle_contraction	42	10	2.91894	0.00594919	1
GO:0002028_regulation_of_sodium_ion_transport	42	10	2.91894	0.00594919	1
GO:0061097_regulation_of_protein_tyrosine_kinase_activity	42	10	2.91894	0.00594919	1
GO:0051726_regulation_of_cell_cycle	599	77	1.40437	0.00597787	1
GO:0016772_transferase_activity,_transferring_phosphorus-containing_groups	563	73	1.41718	0.00597947	1
GO:0035639_purine_ribonucleoside_triphosphate_binding	258	38	1.62947	0.0060735	1
GO:0032386_regulation_of_intracellular_transport	168	27	1.8006	0.00615048	1
GO:0032555_purine_ribonucleotide_binding	292	42	1.58651	0.00617894	1
GO:0099111_microtubule-based_transport	91	17	2.15255	0.00620937	1
GO:0010970_transport_along_microtubule	91	17	2.15255	0.00620937	1
GO:0050768_negative_regulation_of_neurogenesis	106	19	2.04787	0.00628023	1
GO:0031674_I_band	36	9	3.1121	0.00634831	1
GO:0010107_potassium_ion_import	24	7	3.83925	0.00637336	1
GO:0016529_sarcoplasmic_reticulum	24	7	3.83925	0.00637336	1
GO:0045334_clathrin-coated_endocytic_vesicle	24	7	3.83925	0.00637336	1
GO:1903034_regulation_of_response_to_wounding	49	11	2.70515	0.00642908	1
GO:0021700_developmental_maturation	49	11	2.70515	0.00642908	1
GO:0010923_negative_regulation_of_phosphatase_activity	49	11	2.70515	0.00642908	1
GO:0035257_nuclear_hormone_receptor_binding	84	16	2.20382	0.00644612	1
GO:0010557_positive_regulation_of_macromolecule_biosynthetic_process	793	98	1.3476	0.00653304	1
GO:0099518_vesicle_cytoskeletal_trafficking	30	8	3.39274	0.00654588	1
GO:1901216_positive_regulation_of_neuron_death	30	8	3.39274	0.00654588	1
GO:0019886_antigen_processing_and_presentation_of_exogenous_peptide_antigen_via_MHC_class_II	56	12	2.54979	0.00669274	1
GO:0003712_transcription_coregulator_activity	302	43	1.56794	0.00674928	1
GO:0005267_potassium_channel_activity	70	14	2.33934	0.00675915	1
GO:0031328_positive_regulation_of_cellular_biosynthetic_process	822	101	1.33928	0.00683872	1
GO:0008022_protein_C-terminus_binding	92	17	2.12358	0.00694711	1
GO:0055085_transmembrane_transport	407	55	1.47971	0.00715495	1
GO:0072657_protein_localization_to_membrane	219	33	1.67083	0.00722771	1
GO:0090313_regulation_of_protein_targeting_to_membrane	19	6	4.30083	0.0074865	1
GO:0097718_disordered_domain_specific_binding	19	6	4.30083	0.0074865	1
GO:0002026_regulation_of_the_force_of_heart_contraction	9	4	7.4417	0.00753931	1
GO:0051571_positive_regulation_of_histone_H3-K4_methylation	9	4	7.4417	0.00753931	1
GO:0007606_sensory_perception_of_chemical_stimulus	9	4	7.4417	0.00753931	1
GO:0051645_Golgi_localization	9	4	7.4417	0.00753931	1
GO:0002833_positive_regulation_of_response_to_biotic_stimulus	9	4	7.4417	0.00753931	1
GO:0071564_npBAF_complex	9	4	7.4417	0.00753931	1
GO:0098533_ATPase_dependent_transmembrane_transport_complex	9	4	7.4417	0.00753931	1
GO:0030552_cAMP_binding	9	4	7.4417	0.00753931	1
GO:0008179_adenylate_cyclase_binding	9	4	7.4417	0.00753931	1
GO:0010857_calcium-dependent_protein_kinase_activity	9	4	7.4417	0.00753931	1
GO:0045295_gamma-catenin_binding	9	4	7.4417	0.00753931	1
GO:0005225_volume-sensitive_anion_channel_activity	9	4	7.4417	0.00753931	1
GO:0031420_alkali_metal_ion_binding	9	4	7.4417	0.00753931	1
GO:0002495_antigen_processing_and_presentation_of_peptide_antigen_via_MHC_class_II	57	12	2.49281	0.00774731	1
GO:0002504_antigen_processing_and_presentation_of_peptide_or_polysaccharide_antigen_via_MHC_class_II	57	12	2.49281	0.00774731	1
GO:0003774_motor_activity	57	12	2.49281	0.00774731	1
GO:0030659_cytoplasmic_vesicle_membrane	296	42	1.5607	0.0078197	1
GO:1900044_regulation_of_protein_K63-linked_ubiquitination	5	3	13.9411	0.00791572	1
GO:0038180_nerve_growth_factor_signaling_pathway	5	3	13.9411	0.00791572	1
GO:0043395_heparan_sulfate_proteoglycan_binding	5	3	13.9411	0.00791572	1
GO:0042043_neurexin_family_protein_binding	5	3	13.9411	0.00791572	1
GO:0086001_cardiac_muscle_cell_action_potential	31	8	3.24485	0.00808694	1
GO:1903035_negative_regulation_of_response_to_wounding	25	7	3.62579	0.00812332	1
GO:1904427_positive_regulation_of_calcium_ion_transmembrane_transport	25	7	3.62579	0.00812332	1
GO:0051591_response_to_cAMP	25	7	3.62579	0.00812332	1
GO:0061980_regulatory_RNA_binding	25	7	3.62579	0.00812332	1
GO:0045912_negative_regulation_of_carbohydrate_metabolic_process	14	5	5.17276	0.00819569	1
GO:0032374_regulation_of_cholesterol_transport	14	5	5.17276	0.00819569	1
GO:1900271_regulation_of_long-term_synaptic_potentiation	14	5	5.17276	0.00819569	1
GO:0032371_regulation_of_sterol_transport	14	5	5.17276	0.00819569	1
GO:0010800_positive_regulation_of_peptidyl-threonine_phosphorylation	14	5	5.17276	0.00819569	1
GO:0038179_neurotrophin_signaling_pathway	14	5	5.17276	0.00819569	1
GO:0021955_central_nervous_system_neuron_axonogenesis	14	5	5.17276	0.00819569	1
GO:0032553_ribonucleotide_binding	297	42	1.55437	0.00828259	1
GO:0031532_actin_cytoskeleton_reorganization	44	10	2.74662	0.00839875	1
GO:0044853_plasma_membrane_raft	44	10	2.74662	0.00839875	1
GO:0032270_positive_regulation_of_cellular_protein_metabolic_process	708	88	1.35258	0.00844052	1
GO:0002429_immune_response-activating_cell_surface_receptor_signaling_pathway	109	19	1.97887	0.00850339	1
GO:0031056_regulation_of_histone_modification	72	14	2.25807	0.00871341	1
GO:0016573_histone_acetylation	51	11	2.56925	0.0087872	1
GO:0051172_negative_regulation_of_nitrogen_compound_metabolic_process	1007	120	1.29638	0.00880155	1
GO:0050796_regulation_of_insulin_secretion	65	13	2.33772	0.00888616	1
GO:0030133_transport_vesicle	165	26	1.75716	0.00915389	1
GO:0071900_regulation_of_protein_serine/threonine_kinase_activity	231	34	1.625	0.00922637	1
GO:0006470_protein_dephosphorylation	95	17	2.04114	0.00959355	1
GO:0042493_response_to_drug	215	32	1.64537	0.0096615	1
GO:0009991_response_to_extracellular_stimulus	126	21	1.87552	0.00978951	1
GO:0002768_immune_response-regulating_cell_surface_receptor_signaling_pathway	126	21	1.87552	0.00978951	1
GO:0071870_cellular_response_to_catecholamine_stimulus	20	6	3.99247	0.009831	1
GO:0031116_positive_regulation_of_microtubule_polymerization	20	6	3.99247	0.009831	1
GO:0071867_response_to_monoamine	20	6	3.99247	0.009831	1
GO:0071868_cellular_response_to_monoamine_stimulus	20	6	3.99247	0.009831	1
GO:0071869_response_to_catecholamine	20	6	3.99247	0.009831	1
GO:0005834_heterotrimeric_G-protein_complex	20	6	3.99247	0.009831	1
GO:0014704_intercalated_disc	20	6	3.99247	0.009831	1
GO:1905360_GTPase_complex	20	6	3.99247	0.009831	1
GO:0000149_SNARE_binding	73	14	2.21953	0.00984489	1
GO:0032092_positive_regulation_of_protein_binding	45	10	2.66784	0.00988202	1
GO:0097006_regulation_of_plasma_lipoprotein_particle_levels	32	8	3.10956	0.0098848	1
GO:0071466_cellular_response_to_xenobiotic_stimulus	32	8	3.10956	0.0098848	1
GO:0044291_cell-cell_contact_zone	32	8	3.10956	0.0098848	1
GO:0019898_extrinsic_component_of_membrane	158	25	1.76501	0.00994587	1
GO:0043112_receptor_metabolic_process	52	11	2.50628	0.0101924	1
GO:0032413_negative_regulation_of_ion_transmembrane_transporter_activity	26	7	3.43456	0.0102029	1
GO:1903533_regulation_of_protein_targeting	26	7	3.43456	0.0102029	1
GO:0098900_regulation_of_action_potential	26	7	3.43456	0.0102029	1
GO:0032368_regulation_of_lipid_transport	26	7	3.43456	0.0102029	1
GO:0031334_positive_regulation_of_protein_complex_assembly	127	21	1.85762	0.01069	1
GO:0051674_localization_of_cell	354	48	1.48148	0.0108544	1
GO:0048870_cell_motility	354	48	1.48148	0.0108544	1
GO:0032880_regulation_of_protein_localization	398	53	1.4525	0.010862	1
GO:0017076_purine_nucleotide_binding	302	42	1.52347	0.0109542	1
GO:0061337_cardiac_conduction	39	9	2.7996	0.0109763	1
GO:1903391_regulation_of_adherens_junction_organization	39	9	2.7996	0.0109763	1
GO:0051258_protein_polymerization	39	9	2.7996	0.0109763	1
GO:0042054_histone_methyltransferase_activity	39	9	2.7996	0.0109763	1
GO:0003777_microtubule_motor_activity	39	9	2.7996	0.0109763	1
GO:0022834_ligand-gated_channel_activity	74	14	2.18232	0.0110886	1
GO:0015276_ligand-gated_ion_channel_activity	74	14	2.18232	0.0110886	1
GO:0050849_negative_regulation_of_calcium-mediated_signaling	15	5	4.65514	0.0113245	1
GO:1900087_positive_regulation_of_G1/S_transition_of_mitotic_cell_cycle	15	5	4.65514	0.0113245	1
GO:0006306_DNA_methylation	15	5	4.65514	0.0113245	1
GO:0006305_DNA_alkylation	15	5	4.65514	0.0113245	1
GO:0043001_Golgi_to_plasma_membrane_protein_transport	15	5	4.65514	0.0113245	1
GO:0007213_G-protein_coupled_acetylcholine_receptor_signaling_pathway	15	5	4.65514	0.0113245	1
GO:0035249_synaptic_transmission,_glutamatergic	15	5	4.65514	0.0113245	1
GO:0060314_regulation_of_ryanodine-sensitive_calcium-release_channel_activity	15	5	4.65514	0.0113245	1
GO:0030131_clathrin_adaptor_complex	15	5	4.65514	0.0113245	1
GO:0034237_protein_kinase_A_regulatory_subunit_binding	15	5	4.65514	0.0113245	1
GO:0008134_transcription_factor_binding	355	48	1.47646	0.0114124	1
GO:0099054_presynapse_assembly	10	4	6.20292	0.0116081	1
GO:2001224_positive_regulation_of_neuron_migration	10	4	6.20292	0.0116081	1
GO:0030041_actin_filament_polymerization	10	4	6.20292	0.0116081	1
GO:2000171_negative_regulation_of_dendrite_development	10	4	6.20292	0.0116081	1
GO:0035584_calcium-mediated_signaling_using_intracellular_calcium_source	10	4	6.20292	0.0116081	1
GO:0010874_regulation_of_cholesterol_efflux	10	4	6.20292	0.0116081	1
GO:0140115_export_across_plasma_membrane	10	4	6.20292	0.0116081	1
GO:0039531_regulation_of_viral-induced_cytoplasmic_pattern_recognition_receptor_signaling_pathway	10	4	6.20292	0.0116081	1
GO:0019228_neuronal_action_potential	10	4	6.20292	0.0116081	1
GO:0099172_presynapse_organization	10	4	6.20292	0.0116081	1
GO:2000369_regulation_of_clathrin-dependent_endocytosis	10	4	6.20292	0.0116081	1
GO:0031115_negative_regulation_of_microtubule_polymerization	10	4	6.20292	0.0116081	1
GO:0090075_relaxation_of_muscle	10	4	6.20292	0.0116081	1
GO:0030877_beta-catenin_destruction_complex	10	4	6.20292	0.0116081	1
GO:0005001_transmembrane_receptor_protein_tyrosine_phosphatase_activity	10	4	6.20292	0.0116081	1
GO:0019198_transmembrane_receptor_protein_phosphatase_activity	10	4	6.20292	0.0116081	1
GO:0009890_negative_regulation_of_biosynthetic_process	680	84	1.34046	0.0116177	1
GO:0050708_regulation_of_protein_secretion	136	22	1.80991	0.0117194	1
GO:0070603_SWI/SNF_superfamily-type_complex	53	11	2.44636	0.011764	1
GO:0120032_regulation_of_plasma_membrane_bounded_cell_projection_assembly	82	15	2.09457	0.0118814	1
GO:0060491_regulation_of_cell_projection_assembly	82	15	2.09457	0.0118814	1
GO:0045921_positive_regulation_of_exocytosis	33	8	2.98443	0.0119633	1
GO:0060048_cardiac_muscle_contraction	33	8	2.98443	0.0119633	1
GO:0060359_response_to_ammonium_ion	33	8	2.98443	0.0119633	1
GO:0031327_negative_regulation_of_cellular_biosynthetic_process	672	83	1.33978	0.0121333	1
GO:0032388_positive_regulation_of_intracellular_transport	90	16	2.02351	0.0125076	1
GO:0010721_negative_regulation_of_cell_development	121	20	1.85569	0.0125898	1
GO:1902600_proton_transmembrane_transport	27	7	3.26246	0.0126445	1
GO:0051489_regulation_of_filopodium_assembly	27	7	3.26246	0.0126445	1
GO:0008089_anterograde_axonal_transport	27	7	3.26246	0.0126445	1
GO:0031594_neuromuscular_junction	27	7	3.26246	0.0126445	1
GO:0097120_receptor_localization_to_synapse	21	6	3.7262	0.0126541	1
GO:0046579_positive_regulation_of_Ras_protein_signal_transduction	21	6	3.7262	0.0126541	1
GO:0005251_delayed_rectifier_potassium_channel_activity	21	6	3.7262	0.0126541	1
GO:0000281_mitotic_cytokinesis	40	9	2.70899	0.0129739	1
GO:0003015_heart_process	40	9	2.70899	0.0129739	1
GO:0000118_histone_deacetylase_complex	40	9	2.70899	0.0129739	1
GO:1903532_positive_regulation_of_secretion_by_cell	98	17	1.96482	0.0129872	1
GO:1902532_negative_regulation_of_intracellular_signal_transduction	245	35	1.56851	0.0130122	1
GO:0030168_platelet_activation	61	12	2.28817	0.0133214	1
GO:0061640_cytoskeleton-dependent_cytokinesis	47	10	2.52301	0.0134375	1
GO:0014066_regulation_of_phosphatidylinositol_3-kinase_signaling	47	10	2.52301	0.0134375	1
GO:0051961_negative_regulation_of_nervous_system_development	114	19	1.87339	0.0135815	1
GO:0003779_actin_binding	154	24	1.73207	0.0136272	1
GO:0003012_muscle_system_process	99	17	1.94063	0.014307	1
GO:0034766_negative_regulation_of_ion_transmembrane_transport	34	8	2.86938	0.0143459	1
GO:0030018_Z_disc	34	8	2.86938	0.0143459	1
GO:0016462_pyrophosphatase_activity	422	55	1.41637	0.0144383	1
GO:0043951_negative_regulation_of_cAMP-mediated_signaling	6	3	9.29409	0.0146909	1
GO:1902259_regulation_of_delayed_rectifier_potassium_channel_activity	6	3	9.29409	0.0146909	1
GO:0008542_visual_learning	6	3	9.29409	0.0146909	1
GO:0051284_positive_regulation_of_sequestering_of_calcium_ion	6	3	9.29409	0.0146909	1
GO:0089717_spanning_component_of_membrane	6	3	9.29409	0.0146909	1
GO:0005041_low-density_lipoprotein_particle_receptor_activity	6	3	9.29409	0.0146909	1
GO:0071855_neuropeptide_receptor_binding	6	3	9.29409	0.0146909	1
GO:0008360_regulation_of_cell_shape	84	15	2.03335	0.0147176	1
GO:0016818_hydrolase_activity,_acting_on_acid_anhydrides,_in_phosphorus-containing_anhydrides	423	55	1.41233	0.0150874	1
GO:0016817_hydrolase_activity,_acting_on_acid_anhydrides	423	55	1.41233	0.0150874	1
GO:0086012_membrane_depolarization_during_cardiac_muscle_cell_action_potential	16	5	4.23175	0.0151773	1
GO:0090314_positive_regulation_of_protein_targeting_to_membrane	16	5	4.23175	0.0151773	1
GO:1905144_response_to_acetylcholine	16	5	4.23175	0.0151773	1
GO:1905145_cellular_response_to_acetylcholine	16	5	4.23175	0.0151773	1
GO:1903831_signal_transduction_involved_in_cellular_response_to_ammonium_ion	16	5	4.23175	0.0151773	1
GO:0050850_positive_regulation_of_calcium-mediated_signaling	16	5	4.23175	0.0151773	1
GO:0095500_acetylcholine_receptor_signaling_pathway	16	5	4.23175	0.0151773	1
GO:0033017_sarcoplasmic_reticulum_membrane	16	5	4.23175	0.0151773	1
GO:0008139_nuclear_localization_sequence_binding	16	5	4.23175	0.0151773	1
GO:0036442_proton-exporting_ATPase_activity	16	5	4.23175	0.0151773	1
GO:0044769_ATPase_activity,_coupled_to_transmembrane_movement_of_ions,_rotational_mechanism	16	5	4.23175	0.0151773	1
GO:0097305_response_to_alcohol	41	9	2.62401	0.0152294	1
GO:0014074_response_to_purine-containing_compound	41	9	2.62401	0.0152294	1
GO:1901215_negative_regulation_of_neuron_death	55	11	2.3345	0.0154536	1
GO:0047496_vesicle_transport_along_microtubule	28	7	3.10703	0.0154796	1
GO:0098876_vesicle-mediated_transport_to_the_plasma_membrane	48	10	2.45632	0.0155386	1
GO:0003725_double-stranded_RNA_binding	48	10	2.45632	0.0155386	1
GO:0004725_protein_tyrosine_phosphatase_activity	48	10	2.45632	0.0155386	1
GO:0043409_negative_regulation_of_MAPK_cascade	77	14	2.07762	0.0155645	1
GO:0051047_positive_regulation_of_secretion	100	17	1.91702	0.0157292	1
GO:0000790_nuclear_chromatin	189	28	1.63308	0.0157361	1
GO:0031112_positive_regulation_of_microtubule_polymerization_or_depolymerization	22	6	3.49303	0.0160003	1
GO:0038024_cargo_receptor_activity	22	6	3.49303	0.0160003	1
GO:0035198_miRNA_binding	22	6	3.49303	0.0160003	1
GO:1904951_positive_regulation_of_establishment_of_protein_localization	148	23	1.72531	0.0160099	1
GO:0031400_negative_regulation_of_protein_modification_process	266	37	1.52054	0.0162226	1
GO:0010977_negative_regulation_of_neuron_projection_development	70	13	2.13135	0.0163601	1
GO:0051895_negative_regulation_of_focal_adhesion_assembly	11	4	5.3155	0.0168567	1
GO:0014047_glutamate_secretion	11	4	5.3155	0.0168567	1
GO:0051569_regulation_of_histone_H3-K4_methylation	11	4	5.3155	0.0168567	1
GO:0043279_response_to_alkaloid	11	4	5.3155	0.0168567	1
GO:1901381_positive_regulation_of_potassium_ion_transmembrane_transport	11	4	5.3155	0.0168567	1
GO:0070050_neuron_cellular_homeostasis	11	4	5.3155	0.0168567	1
GO:1903055_positive_regulation_of_extracellular_matrix_organization	11	4	5.3155	0.0168567	1
GO:0010715_regulation_of_extracellular_matrix_disassembly	11	4	5.3155	0.0168567	1
GO:0071565_nBAF_complex	11	4	5.3155	0.0168567	1
GO:1990907_beta-catenin-TCF_complex	11	4	5.3155	0.0168567	1
GO:0030551_cyclic_nucleotide_binding	11	4	5.3155	0.0168567	1
GO:0048640_negative_regulation_of_developmental_growth	35	8	2.7628	0.0170558	1
GO:0031060_regulation_of_histone_methylation	35	8	2.7628	0.0170558	1
GO:0016571_histone_methylation	35	8	2.7628	0.0170558	1
GO:0005901_caveola	35	8	2.7628	0.0170558	1
GO:0031668_cellular_response_to_extracellular_stimulus	101	17	1.89398	0.0172589	1
GO:0044448_cell_cortex_part	101	17	1.89398	0.0172589	1
GO:0010942_positive_regulation_of_cell_death	276	38	1.50266	0.0174493	1
GO:0035305_negative_regulation_of_dephosphorylation	56	11	2.28237	0.0175951	1
GO:0042147_retrograde_transport,_endosome_to_Golgi	56	11	2.28237	0.0175951	1
GO:0051592_response_to_calcium_ion	56	11	2.28237	0.0175951	1
GO:0034763_negative_regulation_of_transmembrane_transport	42	9	2.54418	0.0177603	1
GO:0030175_filopodium	42	9	2.54418	0.0177603	1
GO:0000910_cytokinesis	49	10	2.39291	0.0178744	1
GO:1901888_regulation_of_cell_junction_assembly	49	10	2.39291	0.0178744	1
GO:0030665_clathrin-coated_vesicle_membrane	49	10	2.39291	0.0178744	1
GO:0090276_regulation_of_peptide_hormone_secretion	71	13	2.09434	0.0183041	1
GO:0009894_regulation_of_catabolic_process	455	58	1.38046	0.0186505	1
GO:0018022_peptidyl-lysine_methylation	29	7	2.96508	0.0187384	1
GO:0031623_receptor_internalization	29	7	2.96508	0.0187384	1
GO:1904063_negative_regulation_of_cation_transmembrane_transport	29	7	2.96508	0.0187384	1
GO:0030119_AP-type_membrane_coat_adaptor_complex	29	7	2.96508	0.0187384	1
GO:0007507_heart_development	142	22	1.71808	0.0188174	1
GO:0002791_regulation_of_peptide_secretion	142	22	1.71808	0.0188174	1
GO:0046578_regulation_of_Ras_protein_signal_transduction	64	12	2.15536	0.0191997	1
GO:0097435_supramolecular_fiber_organization	209	30	1.57394	0.0192309	1
GO:0045892_negative_regulation_of_transcription,_DNA-templated	547	68	1.34371	0.0193491	1
GO:0016477_cell_migration	322	43	1.45169	0.0195566	1
GO:0032870_cellular_response_to_hormone_stimulus	235	33	1.53526	0.0196669	1
GO:0061621_canonical_glycolysis	17	5	3.87808	0.0198162	1
GO:0061620_glycolytic_process_through_glucose-6-phosphate	17	5	3.87808	0.0198162	1
GO:0006735_NADH_regeneration	17	5	3.87808	0.0198162	1
GO:0061718_glucose_catabolic_process_to_pyruvate	17	5	3.87808	0.0198162	1
GO:0086004_regulation_of_cardiac_muscle_cell_contraction	17	5	3.87808	0.0198162	1
GO:0061615_glycolytic_process_through_fructose-6-phosphate	17	5	3.87808	0.0198162	1
GO:0010524_positive_regulation_of_calcium_ion_transport_into_cytosol	17	5	3.87808	0.0198162	1
GO:0050805_negative_regulation_of_synaptic_transmission	17	5	3.87808	0.0198162	1
GO:0099072_regulation_of_postsynaptic_membrane_neurotransmitter_receptor_levels	17	5	3.87808	0.0198162	1
GO:0031050_dsRNA_fragmentation	23	6	3.28719	0.0199109	1
GO:0007157_heterophilic_cell-cell_adhesion_via_plasma_membrane_cell_adhesion_molecules	23	6	3.28719	0.0199109	1
GO:0070918_production_of_small_RNA_involved_in_gene_silencing_by_RNA	23	6	3.28719	0.0199109	1
GO:0035196_production_of_miRNAs_involved_in_gene_silencing_by_miRNA	23	6	3.28719	0.0199109	1
GO:0034968_histone_lysine_methylation	23	6	3.28719	0.0199109	1
GO:0046677_response_to_antibiotic	57	11	2.23246	0.01995	1
GO:0005769_early_endosome	151	23	1.68422	0.0199681	1
GO:0051893_regulation_of_focal_adhesion_assembly	36	8	2.66382	0.0201151	1
GO:0060047_heart_contraction	36	8	2.66382	0.0201151	1
GO:0002027_regulation_of_heart_rate	36	8	2.66382	0.0201151	1
GO:0090109_regulation_of_cell-substrate_junction_assembly	36	8	2.66382	0.0201151	1
GO:0042641_actomyosin	36	8	2.66382	0.0201151	1
GO:0042326_negative_regulation_of_phosphorylation	210	30	1.56499	0.0204289	1
GO:0010605_negative_regulation_of_macromolecule_metabolic_process	1132	130	1.23973	0.020648	1
GO:0030139_endocytic_vesicle	127	20	1.75034	0.0207011	1
GO:0006469_negative_regulation_of_protein_kinase_activity	111	18	1.81132	0.0207909	1
GO:0043086_negative_regulation_of_catalytic_activity	280	38	1.47705	0.0215068	1
GO:0006473_protein_acetylation	65	12	2.11442	0.0215348	1
GO:0140096_catalytic_activity,_acting_on_a_protein	1172	134	1.23396	0.0215358	1
GO:1903507_negative_regulation_of_nucleic_acid-templated_transcription	550	68	1.3348	0.0215993	1
GO:1902679_negative_regulation_of_RNA_biosynthetic_process	550	68	1.3348	0.0215993	1
GO:0001933_negative_regulation_of_protein_phosphorylation	194	28	1.58285	0.0216828	1
GO:0005802_trans-Golgi_network	136	21	1.71031	0.0221284	1
GO:0140056_organelle_localization_by_membrane_tethering	96	16	1.87022	0.0223295	1
GO:0071242_cellular_response_to_ammonium_ion	30	7	2.83589	0.0224492	1
GO:0098552_side_of_membrane	161	24	1.64208	0.022526	1
GO:0008013_beta-catenin_binding	58	11	2.18469	0.0225297	1
GO:0033673_negative_regulation_of_kinase_activity	120	19	1.76083	0.0225411	1
GO:1904029_regulation_of_cyclin-dependent_protein_kinase_activity	51	10	2.27583	0.0233056	1
GO:0038096_Fc-gamma_receptor_signaling_pathway_involved_in_phagocytosis	51	10	2.27583	0.0233056	1
GO:0038094_Fc-gamma_receptor_signaling_pathway	51	10	2.27583	0.0233056	1
GO:0002433_immune_response-regulating_cell_surface_receptor_signaling_pathway_involved_in_phagocytosis	51	10	2.27583	0.0233056	1
GO:1903392_negative_regulation_of_adherens_junction_organization	12	4	4.65077	0.0233732	1
GO:0043949_regulation_of_cAMP-mediated_signaling	12	4	4.65077	0.0233732	1
GO:0007221_positive_regulation_of_transcription_of_Notch_receptor_target	12	4	4.65077	0.0233732	1
GO:0007216_G-protein_coupled_glutamate_receptor_signaling_pathway	12	4	4.65077	0.0233732	1
GO:0009593_detection_of_chemical_stimulus	12	4	4.65077	0.0233732	1
GO:0030011_maintenance_of_cell_polarity	12	4	4.65077	0.0233732	1
GO:0050321_tau-protein_kinase_activity	12	4	4.65077	0.0233732	1
GO:0046961_proton-transporting_ATPase_activity,_rotational_mechanism	12	4	4.65077	0.0233732	1
GO:0032956_regulation_of_actin_cytoskeleton_organization	170	25	1.61642	0.0235197	1
GO:0030674_protein_binding,_bridging	81	14	1.95264	0.0235405	1
GO:0001085_RNA_polymerase_II_transcription_factor_binding	81	14	1.95264	0.0235405	1
GO:0030641_regulation_of_cellular_pH	37	8	2.57165	0.023545	1
GO:0051453_regulation_of_intracellular_pH	37	8	2.57165	0.023545	1
GO:0051018_protein_kinase_A_binding	37	8	2.57165	0.023545	1
GO:0048259_regulation_of_receptor-mediated_endocytosis	44	9	2.39808	0.0237175	1
GO:0038023_signaling_receptor_activity	335	44	1.42371	0.0237699	1
GO:0007632_visual_behavior	7	3	6.96994	0.023867	1
GO:2000651_positive_regulation_of_sodium_ion_transmembrane_transporter_activity	7	3	6.96994	0.023867	1
GO:0048710_regulation_of_astrocyte_differentiation	7	3	6.96994	0.023867	1
GO:0010642_negative_regulation_of_platelet-derived_growth_factor_receptor_signaling_pathway	7	3	6.96994	0.023867	1
GO:0046716_muscle_cell_cellular_homeostasis	7	3	6.96994	0.023867	1
GO:0014002_astrocyte_development	7	3	6.96994	0.023867	1
GO:1902914_regulation_of_protein_polyubiquitination	7	3	6.96994	0.023867	1
GO:1903599_positive_regulation_of_autophagy_of_mitochondrion	7	3	6.96994	0.023867	1
GO:0048679_regulation_of_axon_regeneration	7	3	6.96994	0.023867	1
GO:0044666_MLL3/4_complex	7	3	6.96994	0.023867	1
GO:0031462_Cul2-RING_ubiquitin_ligase_complex	7	3	6.96994	0.023867	1
GO:0001016_RNA_polymerase_III_regulatory_region_DNA_binding	7	3	6.96994	0.023867	1
GO:0015368_calcium:cation_antiporter_activity	7	3	6.96994	0.023867	1
GO:0030228_lipoprotein_particle_receptor_activity	7	3	6.96994	0.023867	1
GO:0046965_retinoid_X_receptor_binding	7	3	6.96994	0.023867	1
GO:0004697_protein_kinase_C_activity	7	3	6.96994	0.023867	1
GO:0050731_positive_regulation_of_peptidyl-tyrosine_phosphorylation	66	12	2.07501	0.0240737	1
GO:0009636_response_to_toxic_substance	66	12	2.07501	0.0240737	1
GO:0045665_negative_regulation_of_neuron_differentiation	89	15	1.89485	0.0240931	1
GO:0031667_response_to_nutrient_levels	121	19	1.74334	0.0243947	1
GO:0016311_dephosphorylation	121	19	1.74334	0.0243947	1
GO:0006007_glucose_catabolic_process	18	5	3.57966	0.0252941	1
GO:0098901_regulation_of_cardiac_muscle_cell_action_potential	18	5	3.57966	0.0252941	1
GO:0005217_intracellular_ligand-gated_ion_channel_activity	18	5	3.57966	0.0252941	1
GO:0080134_regulation_of_response_to_stress	536	66	1.32736	0.0253075	1
GO:0042692_muscle_cell_differentiation	59	11	2.13891	0.0253452	1
GO:0004888_transmembrane_signaling_receptor_activity	257	35	1.48139	0.0253751	1
GO:0003682_chromatin_binding	214	30	1.53017	0.0258203	1
GO:0034708_methyltransferase_complex	82	14	1.9237	0.025941	1
GO:0009725_response_to_hormone	275	37	1.4613	0.0260164	1
GO:0002431_Fc_receptor_mediated_stimulatory_signaling_pathway	52	10	2.22122	0.0264278	1
GO:0010771_negative_regulation_of_cell_morphogenesis_involved_in_differentiation	52	10	2.22122	0.0264278	1
GO:0072347_response_to_anesthetic	3	2	18.5667	0.0265755	1
GO:0034142_toll-like_receptor_4_signaling_pathway	3	2	18.5667	0.0265755	1
GO:0007339_binding_of_sperm_to_zona_pellucida	3	2	18.5667	0.0265755	1
GO:0032410_negative_regulation_of_transporter_activity	31	7	2.71744	0.0266382	1
GO:0006893_Golgi_to_plasma_membrane_transport	31	7	2.71744	0.0266382	1
GO:0005876_spindle_microtubule	31	7	2.71744	0.0266382	1
GO:0097110_scaffold_protein_binding	31	7	2.71744	0.0266382	1
GO:0036094_small_molecule_binding	455	57	1.35134	0.0267358	1
GO:0019884_antigen_processing_and_presentation_of_exogenous_antigen	67	12	2.03704	0.0268258	1
GO:0002478_antigen_processing_and_presentation_of_exogenous_peptide_antigen	67	12	2.03704	0.0268258	1
GO:0072384_organelle_transport_along_microtubule	45	9	2.33128	0.0271764	1
GO:0030165_PDZ_domain_binding	45	9	2.33128	0.0271764	1
GO:0002039_p53_binding	45	9	2.33128	0.0271764	1
GO:0060964_regulation_of_gene_silencing_by_miRNA	38	8	2.48563	0.0273654	1
GO:1901983_regulation_of_protein_acetylation	38	8	2.48563	0.0273654	1
GO:0051272_positive_regulation_of_cellular_component_movement	207	29	1.52835	0.0282868	1
GO:0030136_clathrin-coated_vesicle	83	14	1.89561	0.0285178	1
GO:0006909_phagocytosis	91	15	1.84437	0.028889	1
GO:0007162_negative_regulation_of_cell_adhesion	91	15	1.84437	0.028889	1
GO:0098802_plasma_membrane_receptor_complex	91	15	1.84437	0.028889	1
GO:1902905_positive_regulation_of_supramolecular_fiber_organization	99	16	1.80201	0.0290251	1
GO:0010558_negative_regulation_of_macromolecule_biosynthetic_process	661	79	1.28501	0.0292573	1
GO:0035065_regulation_of_histone_acetylation	25	6	2.94041	0.0295708	1
GO:0099587_inorganic_ion_import_across_plasma_membrane	25	6	2.94041	0.0295708	1
GO:0098659_inorganic_cation_import_across_plasma_membrane	25	6	2.94041	0.0295708	1
GO:0000407_phagophore_assembly_site	25	6	2.94041	0.0295708	1
GO:0005048_signal_sequence_binding	25	6	2.94041	0.0295708	1
GO:0120034_positive_regulation_of_plasma_membrane_bounded_cell_projection_assembly	53	10	2.16934	0.0298379	1
GO:0051348_negative_regulation_of_transferase_activity	132	20	1.67112	0.0301346	1
GO:0043271_negative_regulation_of_ion_transport	46	9	2.26789	0.0309758	1
GO:0034383_low-density_lipoprotein_particle_clearance	13	4	4.13393	0.0312186	1
GO:1900744_regulation_of_p38MAPK_cascade	13	4	4.13393	0.0312186	1
GO:2001258_negative_regulation_of_cation_channel_activity	13	4	4.13393	0.0312186	1
GO:0007292_female_gamete_generation	13	4	4.13393	0.0312186	1
GO:0015800_acidic_amino_acid_transport	13	4	4.13393	0.0312186	1
GO:1901020_negative_regulation_of_calcium_ion_transmembrane_transporter_activity	13	4	4.13393	0.0312186	1
GO:1903358_regulation_of_Golgi_organization	13	4	4.13393	0.0312186	1
GO:0034706_sodium_channel_complex	13	4	4.13393	0.0312186	1
GO:0035371_microtubule_plus-end	13	4	4.13393	0.0312186	1
GO:0031210_phosphatidylcholine_binding	13	4	4.13393	0.0312186	1
GO:0050997_quaternary_ammonium_group_binding	13	4	4.13393	0.0312186	1
GO:0019887_protein_kinase_regulator_activity	84	14	1.86811	0.0312779	1
GO:0006754_ATP_biosynthetic_process	32	7	2.60843	0.0313291	1
GO:0004721_phosphoprotein_phosphatase_activity	108	17	1.74663	0.0313937	1
GO:0060966_regulation_of_gene_silencing_by_RNA	39	8	2.405	0.0315949	1
GO:0007156_homophilic_cell_adhesion_via_plasma_membrane_adhesion_molecules	39	8	2.405	0.0315949	1
GO:0033138_positive_regulation_of_peptidyl-serine_phosphorylation	39	8	2.405	0.0315949	1
GO:0060147_regulation_of_posttranscriptional_gene_silencing	39	8	2.405	0.0315949	1
GO:0043407_negative_regulation_of_MAP_kinase_activity	39	8	2.405	0.0315949	1
GO:0044728_DNA_methylation_or_demethylation	19	5	3.32361	0.031654	1
GO:1903053_regulation_of_extracellular_matrix_organization	19	5	3.32361	0.031654	1
GO:1903115_regulation_of_actin_filament-based_movement	19	5	3.32361	0.031654	1
GO:0030125_clathrin_vesicle_coat	19	5	3.32361	0.031654	1
GO:0010035_response_to_inorganic_substance	141	21	1.63799	0.0316617	1
GO:0031333_negative_regulation_of_protein_complex_assembly	61	11	2.05285	0.0317261	1
GO:1903827_regulation_of_cellular_protein_localization	244	33	1.46804	0.0319859	1
GO:0048002_antigen_processing_and_presentation_of_peptide_antigen	69	12	1.9651	0.0330047	1
GO:0016458_gene_silencing	77	13	1.89666	0.0338043	1
GO:0010594_regulation_of_endothelial_cell_migration	77	13	1.89666	0.0338043	1
GO:0042176_regulation_of_protein_catabolic_process	202	28	1.5085	0.0347013	1
GO:0032091_negative_regulation_of_protein_binding	47	9	2.20819	0.0351296	1
GO:1903829_positive_regulation_of_cellular_protein_localization	151	22	1.59635	0.0352685	1
GO:0060089_molecular_transducer_activity	344	44	1.37934	0.0353069	1
GO:0097553_calcium_ion_transmembrane_import_into_cytosol	26	6	2.79312	0.0353811	1
GO:0061245_establishment_or_maintenance_of_bipolar_cell_polarity	26	6	2.79312	0.0353811	1
GO:0035088_establishment_or_maintenance_of_apical/basal_cell_polarity	26	6	2.79312	0.0353811	1
GO:0046928_regulation_of_neurotransmitter_secretion	26	6	2.79312	0.0353811	1
GO:0005272_sodium_channel_activity	26	6	2.79312	0.0353811	1
GO:0018027_peptidyl-lysine_dimethylation	8	3	5.57594	0.0354659	1
GO:0014044_Schwann_cell_development	8	3	5.57594	0.0354659	1
GO:1900273_positive_regulation_of_long-term_synaptic_potentiation	8	3	5.57594	0.0354659	1
GO:0030207_chondroitin_sulfate_catabolic_process	8	3	5.57594	0.0354659	1
GO:0010766_negative_regulation_of_sodium_ion_transport	8	3	5.57594	0.0354659	1
GO:0070570_regulation_of_neuron_projection_regeneration	8	3	5.57594	0.0354659	1
GO:0010875_positive_regulation_of_cholesterol_efflux	8	3	5.57594	0.0354659	1
GO:0090239_regulation_of_histone_H4_acetylation	8	3	5.57594	0.0354659	1
GO:0048713_regulation_of_oligodendrocyte_differentiation	8	3	5.57594	0.0354659	1
GO:0051402_neuron_apoptotic_process	8	3	5.57594	0.0354659	1
GO:1902306_negative_regulation_of_sodium_ion_transmembrane_transport	8	3	5.57594	0.0354659	1
GO:1905331_negative_regulation_of_morphogenesis_of_an_epithelium	8	3	5.57594	0.0354659	1
GO:2000650_negative_regulation_of_sodium_ion_transmembrane_transporter_activity	8	3	5.57594	0.0354659	1
GO:0032292_peripheral_nervous_system_axon_ensheathment	8	3	5.57594	0.0354659	1
GO:0010592_positive_regulation_of_lamellipodium_assembly	8	3	5.57594	0.0354659	1
GO:0022011_myelination_in_peripheral_nervous_system	8	3	5.57594	0.0354659	1
GO:0033270_paranode_region_of_axon	8	3	5.57594	0.0354659	1
GO:0005665_RNA_polymerase_II,_core_complex	8	3	5.57594	0.0354659	1
GO:0043209_myelin_sheath	8	3	5.57594	0.0354659	1
GO:0035615_clathrin_adaptor_activity	8	3	5.57594	0.0354659	1
GO:0051861_glycolipid_binding	8	3	5.57594	0.0354659	1
GO:0051011_microtubule_minus-end_binding	8	3	5.57594	0.0354659	1
GO:0009931_calcium-dependent_protein_serine/threonine_kinase_activity	8	3	5.57594	0.0354659	1
GO:0030957_Tat_protein_binding	8	3	5.57594	0.0354659	1
GO:0098748_endocytic_adaptor_activity	8	3	5.57594	0.0354659	1
GO:0007015_actin_filament_organization	118	18	1.68301	0.036116	1
GO:1905952_regulation_of_lipid_localization	40	8	2.32968	0.0362501	1
GO:0006885_regulation_of_pH	40	8	2.32968	0.0362501	1
GO:0043266_regulation_of_potassium_ion_transport	40	8	2.32968	0.0362501	1
GO:0033613_activating_transcription_factor_binding	40	8	2.32968	0.0362501	1
GO:0070161_anchoring_junction	160	23	1.57174	0.0365016	1
GO:0009206_purine_ribonucleoside_triphosphate_biosynthetic_process	33	7	2.5078	0.036543	1
GO:1902305_regulation_of_sodium_ion_transmembrane_transport	33	7	2.5078	0.036543	1
GO:0098739_import_across_plasma_membrane	33	7	2.5078	0.036543	1
GO:0009145_purine_nucleoside_triphosphate_biosynthetic_process	33	7	2.5078	0.036543	1
GO:1901379_regulation_of_potassium_ion_transmembrane_transport	33	7	2.5078	0.036543	1
GO:0043255_regulation_of_carbohydrate_biosynthetic_process	33	7	2.5078	0.036543	1
GO:0051099_positive_regulation_of_binding	78	13	1.86706	0.0370994	1
GO:0022406_membrane_docking	102	16	1.73848	0.0371047	1
GO:0010038_response_to_metal_ion	102	16	1.73848	0.0371047	1
GO:0019902_phosphatase_binding	94	15	1.77369	0.037353	1
GO:0006936_muscle_contraction	86	14	1.81583	0.037373	1
GO:0051301_cell_division	86	14	1.81583	0.037373	1
GO:0010506_regulation_of_autophagy	161	23	1.56014	0.0388308	1
GO:0071496_cellular_response_to_external_stimulus	119	18	1.66613	0.0388461	1
GO:0006096_glycolytic_process	20	5	3.1014	0.0389283	1
GO:0051491_positive_regulation_of_filopodium_assembly	20	5	3.1014	0.0389283	1
GO:0006904_vesicle_docking_involved_in_exocytosis	20	5	3.1014	0.0389283	1
GO:0006757_ATP_generation_from_ADP	20	5	3.1014	0.0389283	1
GO:0004715_non-membrane_spanning_protein_tyrosine_kinase_activity	20	5	3.1014	0.0389283	1
GO:0007623_circadian_rhythm	63	11	1.97343	0.0391727	1
GO:0030117_membrane_coat	63	11	1.97343	0.0391727	1
GO:0048475_coated_membrane	63	11	1.97343	0.0391727	1
GO:2000113_negative_regulation_of_cellular_macromolecule_biosynthetic_process	652	77	1.26563	0.039491	1
GO:0006606_protein_import_into_nucleus	48	9	2.15118	0.0396506	1
GO:0030335_positive_regulation_of_cell_migration	196	27	1.49681	0.040205	1
GO:0099565_chemical_synaptic_transmission,_postsynaptic	14	4	3.71969	0.0404278	1
GO:0006359_regulation_of_transcription_by_RNA_polymerase_III	14	4	3.71969	0.0404278	1
GO:0031498_chromatin_disassembly	14	4	3.71969	0.0404278	1
GO:0006337_nucleosome_disassembly	14	4	3.71969	0.0404278	1
GO:0021766_hippocampus_development	14	4	3.71969	0.0404278	1
GO:0043525_positive_regulation_of_neuron_apoptotic_process	14	4	3.71969	0.0404278	1
GO:0048147_negative_regulation_of_fibroblast_proliferation	14	4	3.71969	0.0404278	1
GO:0051452_intracellular_pH_reduction	14	4	3.71969	0.0404278	1
GO:1903146_regulation_of_autophagy_of_mitochondrion	14	4	3.71969	0.0404278	1
GO:0005891_voltage-gated_calcium_channel_complex	14	4	3.71969	0.0404278	1
GO:0035267_NuA4_histone_acetyltransferase_complex	14	4	3.71969	0.0404278	1
GO:0035327_transcriptionally_active_chromatin	14	4	3.71969	0.0404278	1
GO:0043189_H4/H2A_histone_acetyltransferase_complex	14	4	3.71969	0.0404278	1
GO:0031683_G-protein_beta/gamma-subunit_complex_binding	14	4	3.71969	0.0404278	1
GO:0050750_low-density_lipoprotein_particle_receptor_binding	14	4	3.71969	0.0404278	1
GO:0010485_H4_histone_acetyltransferase_activity	14	4	3.71969	0.0404278	1
GO:0045926_negative_regulation_of_growth	95	15	1.7513	0.0405354	1
GO:0046883_regulation_of_hormone_secretion	79	13	1.83858	0.0406169	1
GO:0009612_response_to_mechanical_stimulus	41	8	2.25877	0.0413461	1
GO:0045111_intermediate_filament_cytoskeleton	41	8	2.25877	0.0413461	1
GO:0030276_clathrin_binding	41	8	2.25877	0.0413461	1
GO:0018205_peptidyl-lysine_modification	120	18	1.64959	0.0417234	1
GO:2000649_regulation_of_sodium_ion_transmembrane_transporter_activity	27	6	2.65983	0.0418773	1
GO:0033135_regulation_of_peptidyl-serine_phosphorylation	56	10	2.02712	0.0419111	1
GO:0044451_nucleoplasm_part	626	74	1.26606	0.0421993	1
GO:0009201_ribonucleoside_triphosphate_biosynthetic_process	34	7	2.4148	0.0422978	1
GO:0007219_Notch_signaling_pathway	34	7	2.4148	0.0422978	1
GO:1900034_regulation_of_cellular_response_to_heat	34	7	2.4148	0.0422978	1
GO:0062012_regulation_of_small_molecule_metabolic_process	137	20	1.59867	0.0424798	1
GO:0002764_immune_response-regulating_signaling_pathway	154	22	1.55946	0.0426285	1
GO:0051495_positive_regulation_of_cytoskeleton_organization	104	16	1.69853	0.0433263	1
GO:1901342_regulation_of_vasculature_development	129	19	1.61488	0.0436432	1
GO:0030594_neurotransmitter_receptor_activity	49	9	2.09714	0.0445502	1
GO:0002757_immune_response-activating_signal_transduction	138	20	1.58491	0.0453353	1
GO:0045765_regulation_of_angiogenesis	113	17	1.65459	0.0457814	1
GO:1902936_phosphatidylinositol_bisphosphate_binding	57	10	1.98376	0.0465837	1
GO:0061041_regulation_of_wound_healing	42	8	2.19213	0.0468957	1
GO:0044427_chromosomal_part	406	50	1.32096	0.0470921	1
GO:1902808_positive_regulation_of_cell_cycle_G1/S_phase_transition	21	5	2.90745	0.047139	1
GO:0008154_actin_polymerization_or_depolymerization	21	5	2.90745	0.047139	1
GO:0006734_NADH_metabolic_process	21	5	2.90745	0.047139	1
GO:0042866_pyruvate_biosynthetic_process	21	5	2.90745	0.047139	1
GO:0046031_ADP_metabolic_process	21	5	2.90745	0.047139	1
GO:0032801_receptor_catabolic_process	21	5	2.90745	0.047139	1
GO:0031669_cellular_response_to_nutrient_levels	97	15	1.70814	0.0474722	1
GO:0010634_positive_regulation_of_epithelial_cell_migration	73	12	1.83524	0.0482881	1
GO:0046683_response_to_organophosphorus	35	7	2.32809	0.0486083	1
GO:0032272_negative_regulation_of_protein_polymerization	28	6	2.53862	0.0490767	1
GO:0031054_pre-miRNA_processing	9	3	4.6464	0.0494292	1
GO:0010738_regulation_of_protein_kinase_A_signaling	9	3	4.6464	0.0494292	1
GO:0045956_positive_regulation_of_calcium_ion-dependent_exocytosis	9	3	4.6464	0.0494292	1
GO:0040014_regulation_of_multicellular_organism_growth	9	3	4.6464	0.0494292	1
GO:0014037_Schwann_cell_differentiation	9	3	4.6464	0.0494292	1
GO:0048172_regulation_of_short-term_neuronal_synaptic_plasticity	9	3	4.6464	0.0494292	1
GO:0030593_neutrophil_chemotaxis	9	3	4.6464	0.0494292	1
GO:0048708_astrocyte_differentiation	9	3	4.6464	0.0494292	1
GO:1903523_negative_regulation_of_blood_circulation	9	3	4.6464	0.0494292	1
GO:0045471_response_to_ethanol	9	3	4.6464	0.0494292	1
GO:0071312_cellular_response_to_alkaloid	9	3	4.6464	0.0494292	1
GO:0060198_clathrin-sculpted_vesicle	9	3	4.6464	0.0494292	1
GO:0015721_bile_acid_and_bile_salt_transport	4	2	9.28419	0.0497374	1
GO:0033700_phospholipid_efflux	4	2	9.28419	0.0497374	1
GO:0007143_female_meiotic_nuclear_division	4	2	9.28419	0.0497374	1
GO:0006000_fructose_metabolic_process	4	2	9.28419	0.0497374	1
GO:0035036_sperm-egg_recognition	4	2	9.28419	0.0497374	1
GO:0046621_negative_regulation_of_organ_growth	4	2	9.28419	0.0497374	1
GO:0014823_response_to_activity	4	2	9.28419	0.0497374	1
GO:0051428_peptide_hormone_receptor_binding	4	2	9.28419	0.0497374	1
GO:0031432_titin_binding	4	2	9.28419	0.0497374	1
GO:0016567_protein_ubiquitination	298	38	1.37152	0.0497516	1
GO:0016234_inclusion_body	50	9	2.04575	0.0498386	1
GO:2001222_regulation_of_neuron_migration	15	4	3.38127	0.0510108	1
GO:1903170_negative_regulation_of_calcium_ion_transmembrane_transport	15	4	3.38127	0.0510108	1
GO:0031929_TOR_signaling	15	4	3.38127	0.0510108	1
GO:0050795_regulation_of_behavior	15	4	3.38127	0.0510108	1
GO:0061178_regulation_of_insulin_secretion_involved_in_cellular_response_to_glucose_stimulus	15	4	3.38127	0.0510108	1
GO:0045851_pH_reduction	15	4	3.38127	0.0510108	1
GO:0051281_positive_regulation_of_release_of_sequestered_calcium_ion_into_cytosol	15	4	3.38127	0.0510108	1
GO:1901889_negative_regulation_of_cell_junction_assembly	15	4	3.38127	0.0510108	1
GO:0006607_NLS-bearing_protein_import_into_nucleus	15	4	3.38127	0.0510108	1
GO:0030521_androgen_receptor_signaling_pathway	15	4	3.38127	0.0510108	1
GO:0008574_ATP-dependent_microtubule_motor_activity,_plus-end-directed	15	4	3.38127	0.0510108	1
GO:0015278_calcium-release_channel_activity	15	4	3.38127	0.0510108	1
GO:0005912_adherens_junction	157	22	1.52422	0.0510534	1
GO:0071396_cellular_response_to_lipid	140	20	1.55809	0.0514573	1
GO:0035091_phosphatidylinositol_binding	140	20	1.55809	0.0514573	1
GO:1902275_regulation_of_chromatin_organization	90	14	1.71938	0.0520269	1
GO:2000147_positive_regulation_of_cell_motility	201	27	1.45285	0.0524111	1
GO:0071901_negative_regulation_of_protein_serine/threonine_kinase_activity	66	11	1.86497	0.0524917	1
GO:0016323_basolateral_plasma_membrane	66	11	1.86497	0.0524917	1
GO:0051091_positive_regulation_of_DNA-binding_transcription_factor_activity	115	17	1.62041	0.0526794	1
GO:0048511_rhythmic_process	74	12	1.80544	0.0527598	1
GO:1905037_autophagosome_organization	43	8	2.12923	0.0529097	1
GO:0031047_gene_silencing_by_RNA	43	8	2.12923	0.0529097	1
GO:1903363_negative_regulation_of_cellular_protein_catabolic_process	43	8	2.12923	0.0529097	1
GO:0031329_regulation_of_cellular_catabolic_process	410	50	1.30558	0.0543599	1
GO:0043524_negative_regulation_of_neuron_apoptotic_process	36	7	2.24755	0.055486	1
GO:0072686_mitotic_spindle	51	9	1.99681	0.0555242	1
GO:0050730_regulation_of_peptidyl-tyrosine_phosphorylation	91	14	1.69684	0.0562338	1
GO:0009179_purine_ribonucleoside_diphosphate_metabolic_process	22	5	2.73615	0.0562974	1
GO:0098693_regulation_of_synaptic_vesicle_cycle	22	5	2.73615	0.0562974	1
GO:0009135_purine_nucleoside_diphosphate_metabolic_process	22	5	2.73615	0.0562974	1
GO:0046785_microtubule_polymerization	22	5	2.73615	0.0562974	1
GO:1990939_ATP-dependent_microtubule_motor_activity	22	5	2.73615	0.0562974	1
GO:0005694_chromosome	439	53	1.29108	0.0566728	1
GO:0043065_positive_regulation_of_apoptotic_process	256	33	1.38685	0.0567049	1
GO:0019216_regulation_of_lipid_metabolic_process	185	25	1.46203	0.0568241	1
GO:0098858_actin-based_cell_projection	59	10	1.90238	0.056952	1
GO:2000756_regulation_of_peptidyl-lysine_acetylation	29	6	2.42809	0.056991	1
GO:0062014_negative_regulation_of_small_molecule_metabolic_process	29	6	2.42809	0.056991	1
GO:0001102_RNA_polymerase_II_activating_transcription_factor_binding	29	6	2.42809	0.056991	1
GO:0001540_amyloid-beta_binding	29	6	2.42809	0.056991	1
GO:0005925_focal_adhesion	83	13	1.73267	0.0570304	1
GO:0005924_cell-substrate_adherens_junction	83	13	1.73267	0.0570304	1
GO:0007188_adenylate_cyclase-modulating_G-protein_coupled_receptor_signaling_pathway	75	12	1.77655	0.0575037	1
GO:0006661_phosphatidylinositol_biosynthetic_process	75	12	1.77655	0.0575037	1
GO:0032269_negative_regulation_of_cellular_protein_metabolic_process	421	51	1.2956	0.0577596	1
GO:1901265_nucleoside_phosphate_binding	357	44	1.31976	0.0590409	1
GO:0000166_nucleotide_binding	357	44	1.31976	0.0590409	1
GO:0043506_regulation_of_JUN_kinase_activity	44	8	2.06984	0.0593969	1
GO:0035591_signaling_adaptor_activity	44	8	2.06984	0.0593969	1
GO:0030027_lamellipodium	92	14	1.67487	0.0606669	1
GO:0010810_regulation_of_cell-substrate_adhesion	84	13	1.70804	0.0617457	1
GO:0043068_positive_regulation_of_programmed_cell_death	258	33	1.37416	0.0618968	1
GO:0007030_Golgi_organization	76	12	1.74857	0.0625247	1
GO:0045652_regulation_of_megakaryocyte_differentiation	37	7	2.17237	0.0629389	1
GO:0061572_actin_filament_bundle_organization	37	7	2.17237	0.0629389	1
GO:0050771_negative_regulation_of_axonogenesis	37	7	2.17237	0.0629389	1
GO:0051017_actin_filament_bundle_assembly	37	7	2.17237	0.0629389	1
GO:1904030_negative_regulation_of_cyclin-dependent_protein_kinase_activity	16	4	3.09889	0.0629553	1
GO:0045744_negative_regulation_of_G-protein_coupled_receptor_protein_signaling_pathway	16	4	3.09889	0.0629553	1
GO:0032986_protein-DNA_complex_disassembly	16	4	3.09889	0.0629553	1
GO:0060306_regulation_of_membrane_repolarization	16	4	3.09889	0.0629553	1
GO:0046329_negative_regulation_of_JNK_cascade	16	4	3.09889	0.0629553	1
GO:0031062_positive_regulation_of_histone_methylation	16	4	3.09889	0.0629553	1
GO:0043268_positive_regulation_of_potassium_ion_transport	16	4	3.09889	0.0629553	1
GO:2000637_positive_regulation_of_gene_silencing_by_miRNA	16	4	3.09889	0.0629553	1
GO:0005882_intermediate_filament	16	4	3.09889	0.0629553	1
GO:0045178_basal_part_of_cell	16	4	3.09889	0.0629553	1
GO:0001965_G-protein_alpha-subunit_binding	16	4	3.09889	0.0629553	1
GO:0030100_regulation_of_endocytosis	101	15	1.62786	0.0637569	1
GO:0051093_negative_regulation_of_developmental_process	332	41	1.32166	0.0649375	1
GO:0106118_regulation_of_sterol_biosynthetic_process	30	6	2.32649	0.0656264	1
GO:0045540_regulation_of_cholesterol_biosynthetic_process	30	6	2.32649	0.0656264	1
GO:1902562_H4_histone_acetyltransferase_complex	30	6	2.32649	0.0656264	1
GO:0022835_transmitter-gated_channel_activity	30	6	2.32649	0.0656264	1
GO:0022824_transmitter-gated_ion_channel_activity	30	6	2.32649	0.0656264	1
GO:0010560_positive_regulation_of_glycoprotein_biosynthetic_process	10	3	3.98175	0.0656383	1
GO:0070997_neuron_death	10	3	3.98175	0.0656383	1
GO:0032376_positive_regulation_of_cholesterol_transport	10	3	3.98175	0.0656383	1
GO:0048311_mitochondrion_distribution	10	3	3.98175	0.0656383	1
GO:0051497_negative_regulation_of_stress_fiber_assembly	10	3	3.98175	0.0656383	1
GO:0032373_positive_regulation_of_sterol_transport	10	3	3.98175	0.0656383	1
GO:2000479_regulation_of_cAMP-dependent_protein_kinase_activity	10	3	3.98175	0.0656383	1
GO:0043030_regulation_of_macrophage_activation	10	3	3.98175	0.0656383	1
GO:0014003_oligodendrocyte_development	10	3	3.98175	0.0656383	1
GO:0033555_multicellular_organismal_response_to_stress	10	3	3.98175	0.0656383	1
GO:0033233_regulation_of_protein_sumoylation	10	3	3.98175	0.0656383	1
GO:1902307_positive_regulation_of_sodium_ion_transmembrane_transport	10	3	3.98175	0.0656383	1
GO:1990266_neutrophil_migration	10	3	3.98175	0.0656383	1
GO:0010640_regulation_of_platelet-derived_growth_factor_receptor_signaling_pathway	10	3	3.98175	0.0656383	1
GO:0043984_histone_H4-K16_acetylation	10	3	3.98175	0.0656383	1
GO:0014014_negative_regulation_of_gliogenesis	10	3	3.98175	0.0656383	1
GO:0043034_costamere	10	3	3.98175	0.0656383	1
GO:0031094_platelet_dense_tubular_network	10	3	3.98175	0.0656383	1
GO:0035613_RNA_stem-loop_binding	10	3	3.98175	0.0656383	1
GO:0042800_histone_methyltransferase_activity_(H3-K4_specific)	10	3	3.98175	0.0656383	1
GO:0070300_phosphatidic_acid_binding	10	3	3.98175	0.0656383	1
GO:0043394_proteoglycan_binding	10	3	3.98175	0.0656383	1
GO:0072542_protein_phosphatase_activator_activity	10	3	3.98175	0.0656383	1
GO:1905330_regulation_of_morphogenesis_of_an_epithelium	45	8	2.01366	0.0663634	1
GO:0021549_cerebellum_development	23	5	2.58386	0.0664048	1
GO:0022037_metencephalon_development	23	5	2.58386	0.0664048	1
GO:0030517_negative_regulation_of_axon_extension	23	5	2.58386	0.0664048	1
GO:0005547_phosphatidylinositol-3,4,5-trisphosphate_binding	23	5	2.58386	0.0664048	1
GO:0030331_estrogen_receptor_binding	23	5	2.58386	0.0664048	1
GO:0030055_cell-substrate_junction	85	13	1.68411	0.0667143	1
GO:0051170_import_into_nucleus	53	9	1.90563	0.0681139	1
GO:0005913_cell-cell_adherens_junction	53	9	1.90563	0.0681139	1
GO:0008276_protein_methyltransferase_activity	53	9	1.90563	0.0681139	1
GO:0046488_phosphatidylinositol_metabolic_process	102	15	1.60894	0.0683522	1
GO:0006109_regulation_of_carbohydrate_metabolic_process	61	10	1.82721	0.0687267	1
GO:1905477_positive_regulation_of_protein_localization_to_membrane	61	10	1.82721	0.0687267	1
GO:0043405_regulation_of_MAP_kinase_activity	154	21	1.4754	0.0704199	1
GO:0033218_amide_binding	128	18	1.52804	0.0704505	1
GO:0043410_positive_regulation_of_MAPK_cascade	216	28	1.39362	0.0705391	1
GO:0040017_positive_regulation_of_locomotion	216	28	1.39362	0.0705391	1
GO:0099503_secretory_vesicle	381	46	1.28859	0.0718899	1
GO:0051704_multi-organism_process	428	51	1.27034	0.0728924	1
GO:0042393_histone_binding	120	17	1.54075	0.0730234	1
GO:0019882_antigen_processing_and_presentation	78	12	1.69515	0.0734138	1
GO:0005768_endosome	419	50	1.2722	0.0737065	1
GO:0008593_regulation_of_Notch_signaling_pathway	46	8	1.96046	0.0738135	1
GO:0030155_regulation_of_cell_adhesion	226	29	1.37751	0.073864	1
GO:1901992_positive_regulation_of_mitotic_cell_cycle_phase_transition	31	6	2.23318	0.0749836	1
GO:0071359_cellular_response_to_dsRNA	31	6	2.23318	0.0749836	1
GO:1904018_positive_regulation_of_vasculature_development	62	10	1.79186	0.0751526	1
GO:0071248_cellular_response_to_metal_ion	62	10	1.79186	0.0751526	1
GO:0051898_negative_regulation_of_protein_kinase_B_signaling	17	4	2.86043	0.0762289	1
GO:0031057_negative_regulation_of_histone_modification	17	4	2.86043	0.0762289	1
GO:1902803_regulation_of_synaptic_vesicle_transport	17	4	2.86043	0.0762289	1
GO:0034067_protein_localization_to_Golgi_apparatus	17	4	2.86043	0.0762289	1
GO:0021575_hindbrain_morphogenesis	17	4	2.86043	0.0762289	1
GO:0070884_regulation_of_calcineurin-NFAT_signaling_cascade	17	4	2.86043	0.0762289	1
GO:0046717_acid_secretion	17	4	2.86043	0.0762289	1
GO:0070059_intrinsic_apoptotic_signaling_pathway_in_response_to_endoplasmic_reticulum_stress	17	4	2.86043	0.0762289	1
GO:0106056_regulation_of_calcineurin-mediated_signaling	17	4	2.86043	0.0762289	1
GO:0021761_limbic_system_development	17	4	2.86043	0.0762289	1
GO:0060148_positive_regulation_of_posttranscriptional_gene_silencing	17	4	2.86043	0.0762289	1
GO:0010591_regulation_of_lamellipodium_assembly	17	4	2.86043	0.0762289	1
GO:2000008_regulation_of_protein_localization_to_cell_surface	17	4	2.86043	0.0762289	1
GO:1902003_regulation_of_amyloid-beta_formation	17	4	2.86043	0.0762289	1
GO:0140033_acetylation-dependent_protein_binding	17	4	2.86043	0.0762289	1
GO:0070577_lysine-acetylated_histone_binding	17	4	2.86043	0.0762289	1
GO:0015298_solute:cation_antiporter_activity	17	4	2.86043	0.0762289	1
GO:0005246_calcium_channel_regulator_activity	17	4	2.86043	0.0762289	1
GO:0030326_embryonic_limb_morphogenesis	24	5	2.44763	0.0774526	1
GO:0019320_hexose_catabolic_process	24	5	2.44763	0.0774526	1
GO:0006304_DNA_modification	24	5	2.44763	0.0774526	1
GO:0009185_ribonucleoside_diphosphate_metabolic_process	24	5	2.44763	0.0774526	1
GO:0035113_embryonic_appendage_morphogenesis	24	5	2.44763	0.0774526	1
GO:0006165_nucleoside_diphosphate_phosphorylation	24	5	2.44763	0.0774526	1
GO:0044070_regulation_of_anion_transport	24	5	2.44763	0.0774526	1
GO:0034593_phosphatidylinositol_bisphosphate_phosphatase_activity	24	5	2.44763	0.0774526	1
GO:0016246_RNA_interference	5	2	6.18833	0.0776186	1
GO:0048711_positive_regulation_of_astrocyte_differentiation	5	2	6.18833	0.0776186	1
GO:0060315_negative_regulation_of_ryanodine-sensitive_calcium-release_channel_activity	5	2	6.18833	0.0776186	1
GO:0007608_sensory_perception_of_smell	5	2	6.18833	0.0776186	1
GO:0051280_negative_regulation_of_release_of_sequestered_calcium_ion_into_cytosol	5	2	6.18833	0.0776186	1
GO:2000319_regulation_of_T-helper_17_cell_differentiation	5	2	6.18833	0.0776186	1
GO:0010460_positive_regulation_of_heart_rate	5	2	6.18833	0.0776186	1
GO:0070742_C2H2_zinc_finger_domain_binding	5	2	6.18833	0.0776186	1
GO:0042288_MHC_class_I_protein_binding	5	2	6.18833	0.0776186	1
GO:0001530_lipopolysaccharide_binding	5	2	6.18833	0.0776186	1
GO:0044703_multi-organism_reproductive_process	104	15	1.57238	0.0781916	1
GO:0045121_membrane_raft	104	15	1.57238	0.0781916	1
GO:0051248_negative_regulation_of_protein_metabolic_process	449	53	1.25678	0.0782774	1
GO:0008270_zinc_ion_binding	130	18	1.50036	0.0793202	1
GO:0003158_endothelium_development	39	7	2.03612	0.0795852	1
GO:0009142_nucleoside_triphosphate_biosynthetic_process	39	7	2.03612	0.0795852	1
GO:0042578_phosphoric_ester_hydrolase_activity	219	28	1.37119	0.0807316	1
GO:0010952_positive_regulation_of_peptidase_activity	71	11	1.70854	0.0808442	1
GO:0031032_actomyosin_structure_organization	47	8	1.90999	0.0817486	1
GO:0035258_steroid_hormone_receptor_binding	47	8	1.90999	0.0817486	1
GO:0045834_positive_regulation_of_lipid_metabolic_process	63	10	1.75782	0.0819413	1
GO:0008277_regulation_of_G-protein_coupled_receptor_protein_signaling_pathway	55	9	1.82223	0.0823558	1
GO:0008170_N-methyltransferase_activity	55	9	1.82223	0.0823558	1
GO:0045732_positive_regulation_of_protein_catabolic_process	122	17	1.51102	0.0824549	1
GO:0010648_negative_regulation_of_cell_communication	574	66	1.22169	0.0829943	1
GO:0001666_response_to_hypoxia	88	13	1.61612	0.0831697	1
GO:0098857_membrane_microdomain	105	15	1.55471	0.0834399	1
GO:0071621_granulocyte_chemotaxis	11	3	3.48409	0.0839314	1
GO:0060325_face_morphogenesis	11	3	3.48409	0.0839314	1
GO:1904294_positive_regulation_of_ERAD_pathway	11	3	3.48409	0.0839314	1
GO:0010677_negative_regulation_of_cellular_carbohydrate_metabolic_process	11	3	3.48409	0.0839314	1
GO:0001708_cell_fate_specification	11	3	3.48409	0.0839314	1
GO:0033048_negative_regulation_of_mitotic_sister_chromatid_segregation	11	3	3.48409	0.0839314	1
GO:0070822_Sin3-type_complex	11	3	3.48409	0.0839314	1
GO:0097001_ceramide_binding	11	3	3.48409	0.0839314	1
GO:0005159_insulin-like_growth_factor_receptor_binding	11	3	3.48409	0.0839314	1
GO:0015271_outward_rectifier_potassium_channel_activity	11	3	3.48409	0.0839314	1
GO:0006915_apoptotic_process	229	29	1.35632	0.0841501	1
GO:0043331_response_to_dsRNA	32	6	2.14703	0.0850577	1
GO:0030902_hindbrain_development	32	6	2.14703	0.0850577	1
GO:0006342_chromatin_silencing	32	6	2.14703	0.0850577	1
GO:0090181_regulation_of_cholesterol_metabolic_process	32	6	2.14703	0.0850577	1
GO:0051253_negative_regulation_of_RNA_metabolic_process	594	68	1.21577	0.0850988	1
GO:1903362_regulation_of_cellular_protein_catabolic_process	140	19	1.46599	0.0852784	1
GO:0010389_regulation_of_G2/M_transition_of_mitotic_cell_cycle	80	12	1.64487	0.0854511	1
GO:0023057_negative_regulation_of_signaling	576	66	1.21657	0.087558	1
GO:0035194_posttranscriptional_gene_silencing_by_RNA	40	7	1.9742	0.0887775	1
GO:0043507_positive_regulation_of_JUN_kinase_activity	40	7	1.9742	0.0887775	1
GO:0008333_endosome_to_lysosome_transport	40	7	1.9742	0.0887775	1
GO:1902930_regulation_of_alcohol_biosynthetic_process	40	7	1.9742	0.0887775	1
GO:0017158_regulation_of_calcium_ion-dependent_exocytosis	40	7	1.9742	0.0887775	1
GO:0046939_nucleotide_phosphorylation	25	5	2.3249	0.089423	1
GO:0097306_cellular_response_to_alcohol	25	5	2.3249	0.089423	1
GO:1903426_regulation_of_reactive_oxygen_species_biosynthetic_process	25	5	2.3249	0.089423	1
GO:0045197_establishment_or_maintenance_of_epithelial_cell_apical/basal_polarity	25	5	2.3249	0.089423	1
GO:0015370_solute:sodium_symporter_activity	25	5	2.3249	0.089423	1
GO:0048010_vascular_endothelial_growth_factor_receptor_signaling_pathway	48	8	1.86186	0.0901682	1
GO:0001953_negative_regulation_of_cell-matrix_adhesion	18	4	2.65585	0.0907817	1
GO:0021695_cerebellar_cortex_development	18	4	2.65585	0.0907817	1
GO:0090218_positive_regulation_of_lipid_kinase_activity	18	4	2.65585	0.0907817	1
GO:0000159_protein_phosphatase_type_2A_complex	18	4	2.65585	0.0907817	1
GO:0016248_channel_inhibitor_activity	18	4	2.65585	0.0907817	1
GO:0008200_ion_channel_inhibitor_activity	18	4	2.65585	0.0907817	1
GO:0045862_positive_regulation_of_proteolysis	159	21	1.42102	0.0915659	1
GO:0030308_negative_regulation_of_cell_growth	81	12	1.62083	0.0919045	1
GO:0004713_protein_tyrosine_kinase_activity	81	12	1.62083	0.0919045	1
GO:0016791_phosphatase_activity	168	22	1.40737	0.0920236	1
GO:0070482_response_to_oxygen_levels	98	14	1.55403	0.0921863	1
GO:0043543_protein_acylation	98	14	1.55403	0.0921863	1
GO:0033993_response_to_lipid	195	25	1.37423	0.0924668	1
GO:0042277_peptide_binding	107	15	1.52052	0.0946011	1
GO:0036293_response_to_decreased_oxygen_levels	90	13	1.57374	0.0954507	1
GO:0002253_activation_of_immune_response	151	20	1.42523	0.0957128	1
GO:0071902_positive_regulation_of_protein_serine/threonine_kinase_activity	151	20	1.42523	0.0957128	1
GO:0048278_vesicle_docking	33	6	2.06727	0.0958388	1
GO:0030518_intracellular_steroid_hormone_receptor_signaling_pathway	33	6	2.06727	0.0958388	1
GO:0017137_Rab_GTPase_binding	116	16	1.4924	0.0965227	1
GO:0042177_negative_regulation_of_protein_catabolic_process	65	10	1.69347	0.0966098	1
GO:0042627_chylomicron	1	1	Inf	0.097377	1
GO:0030863_cortical_cytoskeleton	57	9	1.74586	0.09826	1
GO:0016441_posttranscriptional_gene_silencing	41	7	1.91594	0.0985428	1
GO:0032922_circadian_regulation_of_gene_expression	41	7	1.91594	0.0985428	1
GO:0008213_protein_alkylation	49	8	1.81628	0.0990693	1
GO:0006479_protein_methylation	49	8	1.81628	0.0990693	1
GO:0008219_cell_death	270	33	1.30253	0.100281	1
GO:0098589_membrane_region	108	15	1.50398	0.100515	1
GO:0045934_negative_regulation_of_nucleobase-containing_compound_metabolic_process	649	73	1.19138	0.101714	1
GO:0030662_coated_vesicle_membrane	91	13	1.55336	0.101987	1
GO:0051276_chromosome_organization	439	51	1.2325	0.102074	1
GO:0009435_NAD_biosynthetic_process	26	5	2.21382	0.10229	1
GO:0007257_activation_of_JUN_kinase_activity	26	5	2.21382	0.10229	1
GO:0033572_transferrin_transport	26	5	2.21382	0.10229	1
GO:0072359_circulatory_system_development	234	29	1.32237	0.103368	1
GO:0009896_positive_regulation_of_catabolic_process	225	28	1.32838	0.104016	1
GO:0050433_regulation_of_catecholamine_secretion	12	3	3.09639	0.104117	1
GO:0060079_excitatory_postsynaptic_potential	12	3	3.09639	0.104117	1
GO:0060323_head_morphogenesis	12	3	3.09639	0.104117	1
GO:0086009_membrane_repolarization	12	3	3.09639	0.104117	1
GO:0032370_positive_regulation_of_lipid_transport	12	3	3.09639	0.104117	1
GO:0007095_mitotic_G2_DNA_damage_checkpoint	12	3	3.09639	0.104117	1
GO:0007212_dopamine_receptor_signaling_pathway	12	3	3.09639	0.104117	1
GO:1903959_regulation_of_anion_transmembrane_transport	12	3	3.09639	0.104117	1
GO:0051985_negative_regulation_of_chromosome_segregation	12	3	3.09639	0.104117	1
GO:1903020_positive_regulation_of_glycoprotein_metabolic_process	12	3	3.09639	0.104117	1
GO:0032793_positive_regulation_of_CREB_transcription_factor_activity	12	3	3.09639	0.104117	1
GO:0097530_granulocyte_migration	12	3	3.09639	0.104117	1
GO:0033046_negative_regulation_of_sister_chromatid_segregation	12	3	3.09639	0.104117	1
GO:0040001_establishment_of_mitotic_spindle_localization	12	3	3.09639	0.104117	1
GO:0070064_proline-rich_region_binding	12	3	3.09639	0.104117	1
GO:1990381_ubiquitin-specific_protease_binding	12	3	3.09639	0.104117	1
GO:0005545_1-phosphatidylinositol_binding	12	3	3.09639	0.104117	1
GO:0046625_sphingolipid_binding	12	3	3.09639	0.104117	1
GO:0019211_phosphatase_activator_activity	12	3	3.09639	0.104117	1
GO:0034236_protein_kinase_A_catalytic_subunit_binding	12	3	3.09639	0.104117	1
GO:0009895_negative_regulation_of_catabolic_process	135	18	1.43532	0.10461	1
GO:0042594_response_to_starvation	83	12	1.57476	0.105683	1
GO:0015291_secondary_active_transmembrane_transporter_activity	83	12	1.57476	0.105683	1
GO:0032147_activation_of_protein_kinase_activity	153	20	1.40344	0.105791	1
GO:0010629_negative_regulation_of_gene_expression	796	88	1.1699	0.106324	1
GO:1903036_positive_regulation_of_response_to_wounding	19	4	2.47851	0.106549	1
GO:0032594_protein_transport_within_lipid_bilayer	19	4	2.47851	0.106549	1
GO:0034333_adherens_junction_assembly	19	4	2.47851	0.106549	1
GO:0090303_positive_regulation_of_wound_healing	19	4	2.47851	0.106549	1
GO:0006835_dicarboxylic_acid_transport	19	4	2.47851	0.106549	1
GO:0007044_cell-substrate_junction_assembly	19	4	2.47851	0.106549	1
GO:0007626_locomotory_behavior	19	4	2.47851	0.106549	1
GO:0061045_negative_regulation_of_wound_healing	19	4	2.47851	0.106549	1
GO:1903051_negative_regulation_of_proteolysis_involved_in_cellular_protein_catabolic_process	34	6	1.99322	0.107312	1
GO:0010633_negative_regulation_of_epithelial_cell_migration	34	6	1.99322	0.107312	1
GO:0005230_extracellular_ligand-gated_ion_channel_activity	34	6	1.99322	0.107312	1
GO:0031330_negative_regulation_of_cellular_catabolic_process	118	16	1.46276	0.108214	1
GO:1903050_regulation_of_proteolysis_involved_in_cellular_protein_catabolic_process	118	16	1.46276	0.108214	1
GO:1901981_phosphatidylinositol_phosphate_binding	92	13	1.53351	0.108786	1
GO:0018108_peptidyl-tyrosine_phosphorylation	42	7	1.86082	0.108872	1
GO:0000045_autophagosome_assembly	42	7	1.86082	0.108872	1
GO:0030120_vesicle_coat	42	7	1.86082	0.108872	1
GO:0060967_negative_regulation_of_gene_silencing_by_RNA	6	2	4.64205	0.109082	1
GO:0060965_negative_regulation_of_gene_silencing_by_miRNA	6	2	4.64205	0.109082	1
GO:0071352_cellular_response_to_interleukin-2	6	2	4.64205	0.109082	1
GO:0010872_regulation_of_cholesterol_esterification	6	2	4.64205	0.109082	1
GO:0061154_endothelial_tube_morphogenesis	6	2	4.64205	0.109082	1
GO:0003159_morphogenesis_of_an_endothelium	6	2	4.64205	0.109082	1
GO:0070669_response_to_interleukin-2	6	2	4.64205	0.109082	1
GO:0002823_negative_regulation_of_adaptive_immune_response_based_on_somatic_recombination_of_immune_receptors_built_from_immunoglobulin_superfamily_domains	6	2	4.64205	0.109082	1
GO:0043500_muscle_adaptation	6	2	4.64205	0.109082	1
GO:2000191_regulation_of_fatty_acid_transport	6	2	4.64205	0.109082	1
GO:0097320_plasma_membrane_tubulation	6	2	4.64205	0.109082	1
GO:0055064_chloride_ion_homeostasis	6	2	4.64205	0.109082	1
GO:0061900_glial_cell_activation	6	2	4.64205	0.109082	1
GO:0060149_negative_regulation_of_posttranscriptional_gene_silencing	6	2	4.64205	0.109082	1
GO:0038110_interleukin-2-mediated_signaling_pathway	6	2	4.64205	0.109082	1
GO:0032926_negative_regulation_of_activin_receptor_signaling_pathway	6	2	4.64205	0.109082	1
GO:2000316_regulation_of_T-helper_17_type_immune_response	6	2	4.64205	0.109082	1
GO:0045932_negative_regulation_of_muscle_contraction	6	2	4.64205	0.109082	1
GO:0051195_negative_regulation_of_cofactor_metabolic_process	6	2	4.64205	0.109082	1
GO:0097202_activation_of_cysteine-type_endopeptidase_activity	6	2	4.64205	0.109082	1
GO:0034375_high-density_lipoprotein_particle_remodeling	6	2	4.64205	0.109082	1
GO:0030285_integral_component_of_synaptic_vesicle_membrane	6	2	4.64205	0.109082	1
GO:0030057_desmosome	6	2	4.64205	0.109082	1
GO:0000812_Swr1_complex	6	2	4.64205	0.109082	1
GO:0046933_proton-transporting_ATP_synthase_activity,_rotational_mechanism	6	2	4.64205	0.109082	1
GO:0005123_death_receptor_binding	6	2	4.64205	0.109082	1
GO:0005819_spindle	127	17	1.44141	0.109377	1
GO:0007346_regulation_of_mitotic_cell_cycle	338	40	1.2564	0.110721	1
GO:0046034_ATP_metabolic_process	67	10	1.63364	0.112726	1
GO:0000922_spindle_pole	67	10	1.63364	0.112726	1
GO:0034329_cell_junction_assembly	84	12	1.55269	0.113005	1
GO:0001654_eye_development	84	12	1.55269	0.113005	1
GO:0044433_cytoplasmic_vesicle_part	635	71	1.18228	0.115293	1
GO:0040029_regulation_of_gene_expression,_epigenetic	128	17	1.42824	0.115339	1
GO:1905475_regulation_of_protein_localization_to_membrane	93	13	1.51414	0.115848	1
GO:1901990_regulation_of_mitotic_cell_cycle_phase_transition	182	23	1.3504	0.115903	1
GO:0051346_negative_regulation_of_hydrolase_activity	137	18	1.41083	0.115986	1
GO:0006623_protein_targeting_to_vacuole	27	5	2.11307	0.11602	1
GO:0015682_ferric_iron_transport	27	5	2.11307	0.11602	1
GO:0009132_nucleoside_diphosphate_metabolic_process	27	5	2.11307	0.11602	1
GO:0072512_trivalent_inorganic_cation_transport	27	5	2.11307	0.11602	1
GO:0019207_kinase_regulator_activity	102	14	1.48264	0.117999	1
GO:0060968_regulation_of_gene_silencing	51	8	1.73137	0.118293	1
GO:0071383_cellular_response_to_steroid_hormone_stimulus	51	8	1.73137	0.118293	1
GO:0048639_positive_regulation_of_developmental_growth	51	8	1.73137	0.118293	1
GO:0008094_DNA-dependent_ATPase_activity	51	8	1.73137	0.118293	1
GO:1903321_negative_regulation_of_protein_modification_by_small_protein_conjugation_or_removal	35	6	1.9243	0.119457	1
GO:0005546_phosphatidylinositol-4,5-bisphosphate_binding	35	6	1.9243	0.119457	1
GO:0045596_negative_regulation_of_cell_differentiation	247	30	1.29187	0.119519	1
GO:0050810_regulation_of_steroid_biosynthetic_process	43	7	1.80897	0.119754	1
GO:0051146_striated_muscle_cell_differentiation	43	7	1.80897	0.119754	1
GO:0031058_positive_regulation_of_histone_modification	43	7	1.80897	0.119754	1
GO:0009168_purine_ribonucleoside_monophosphate_biosynthetic_process	43	7	1.80897	0.119754	1
GO:0009127_purine_nucleoside_monophosphate_biosynthetic_process	43	7	1.80897	0.119754	1
GO:0045637_regulation_of_myeloid_cell_differentiation	85	12	1.53123	0.120615	1
GO:0065003_protein-containing_complex_assembly	637	71	1.17777	0.120783	1
GO:0046907_intracellular_transport	851	93	1.15433	0.121247	1
GO:0010950_positive_regulation_of_endopeptidase_activity	68	10	1.60526	0.121319	1
GO:0043902_positive_regulation_of_multi-organism_process	68	10	1.60526	0.121319	1
GO:0140030_modification-dependent_protein_binding	94	13	1.49526	0.12317	1
GO:0035335_peptidyl-tyrosine_dephosphorylation	20	4	2.32332	0.123454	1
GO:0038083_peptidyl-tyrosine_autophosphorylation	20	4	2.32332	0.123454	1
GO:0002090_regulation_of_receptor_internalization	20	4	2.32332	0.123454	1
GO:0009581_detection_of_external_stimulus	20	4	2.32332	0.123454	1
GO:1905954_positive_regulation_of_lipid_localization	20	4	2.32332	0.123454	1
GO:0021510_spinal_cord_development	20	4	2.32332	0.123454	1
GO:2000142_regulation_of_DNA-templated_transcription,_initiation	20	4	2.32332	0.123454	1
GO:0060333_interferon-gamma-mediated_signaling_pathway	20	4	2.32332	0.123454	1
GO:1904292_regulation_of_ERAD_pathway	20	4	2.32332	0.123454	1
GO:0006970_response_to_osmotic_stress	20	4	2.32332	0.123454	1
GO:0032885_regulation_of_polysaccharide_biosynthetic_process	20	4	2.32332	0.123454	1
GO:0001523_retinoid_metabolic_process	20	4	2.32332	0.123454	1
GO:0016328_lateral_plasma_membrane	20	4	2.32332	0.123454	1
GO:0090568_nuclear_transcriptional_repressor_complex	20	4	2.32332	0.123454	1
GO:0043014_alpha-tubulin_binding	20	4	2.32332	0.123454	1
GO:0050681_androgen_receptor_binding	20	4	2.32332	0.123454	1
GO:0060324_face_development	13	3	2.78669	0.125987	1
GO:0046058_cAMP_metabolic_process	13	3	2.78669	0.125987	1
GO:0007035_vacuolar_acidification	13	3	2.78669	0.125987	1
GO:0038111_interleukin-7-mediated_signaling_pathway	13	3	2.78669	0.125987	1
GO:0042771_intrinsic_apoptotic_signaling_pathway_in_response_to_DNA_damage_by_p53_class_mediator	13	3	2.78669	0.125987	1
GO:0030952_establishment_or_maintenance_of_cytoskeleton_polarity	13	3	2.78669	0.125987	1
GO:0007616_long-term_memory	13	3	2.78669	0.125987	1
GO:0021795_cerebral_cortex_cell_migration	13	3	2.78669	0.125987	1
GO:2000378_negative_regulation_of_reactive_oxygen_species_metabolic_process	13	3	2.78669	0.125987	1
GO:0098760_response_to_interleukin-7	13	3	2.78669	0.125987	1
GO:0098761_cellular_response_to_interleukin-7	13	3	2.78669	0.125987	1
GO:0043491_protein_kinase_B_signaling	13	3	2.78669	0.125987	1
GO:0004438_phosphatidylinositol-3-phosphatase_activity	13	3	2.78669	0.125987	1
GO:0042974_retinoic_acid_receptor_binding	13	3	2.78669	0.125987	1
GO:0004115_3',5'-cyclic-AMP_phosphodiesterase_activity	13	3	2.78669	0.125987	1
GO:0042060_wound_healing	166	21	1.35119	0.127483	1
GO:0038093_Fc_receptor_signaling_pathway	86	12	1.51035	0.128508	1
GO:0012501_programmed_cell_death	249	30	1.27974	0.128563	1
GO:0008286_insulin_receptor_signaling_pathway	52	8	1.6918	0.128598	1
GO:0051983_regulation_of_chromosome_segregation	52	8	1.6918	0.128598	1
GO:0045807_positive_regulation_of_endocytosis	52	8	1.6918	0.128598	1
GO:0032446_protein_modification_by_small_protein_conjugation	324	38	1.24255	0.129019	1
GO:0046365_monosaccharide_catabolic_process	28	5	2.02097	0.130573	1
GO:0043550_regulation_of_lipid_kinase_activity	28	5	2.02097	0.130573	1
GO:0006639_acylglycerol_metabolic_process	28	5	2.02097	0.130573	1
GO:0006638_neutral_lipid_metabolic_process	28	5	2.02097	0.130573	1
GO:0052866_phosphatidylinositol_phosphate_phosphatase_activity	28	5	2.02097	0.130573	1
GO:0019953_sexual_reproduction	95	13	1.47684	0.13075	1
GO:0010675_regulation_of_cellular_carbohydrate_metabolic_process	44	7	1.75986	0.131173	1
GO:0015293_symporter_activity	44	7	1.75986	0.131173	1
GO:0015294_solute:cation_symporter_activity	44	7	1.75986	0.131173	1
GO:0035195_gene_silencing_by_miRNA	36	6	1.85979	0.132252	1
GO:1901989_positive_regulation_of_cell_cycle_phase_transition	36	6	1.85979	0.132252	1
GO:0007193_adenylate_cyclase-inhibiting_G-protein_coupled_receptor_signaling_pathway	36	6	1.85979	0.132252	1
GO:0043401_steroid_hormone_mediated_signaling_pathway	36	6	1.85979	0.132252	1
GO:0071236_cellular_response_to_antibiotic	36	6	1.85979	0.132252	1
GO:0004402_histone_acetyltransferase_activity	36	6	1.85979	0.132252	1
GO:0017124_SH3_domain_binding	36	6	1.85979	0.132252	1
GO:0009887_animal_organ_morphogenesis	213	26	1.29798	0.133812	1
GO:0007033_vacuole_organization	78	11	1.52867	0.133985	1
GO:0006903_vesicle_targeting	61	9	1.61075	0.134961	1
GO:0016241_regulation_of_macroautophagy	87	12	1.49002	0.136682	1
GO:0044431_Golgi_apparatus_part	402	46	1.20917	0.137488	1
GO:0000228_nuclear_chromosome	279	33	1.25338	0.137657	1
GO:0006820_anion_transport	177	22	1.3241	0.138223	1
GO:0006338_chromatin_remodeling	70	10	1.55136	0.13955	1
GO:0071241_cellular_response_to_inorganic_substance	70	10	1.55136	0.13955	1
GO:0061061_muscle_structure_development	114	15	1.41174	0.140649	1
GO:0045088_regulation_of_innate_immune_response	123	16	1.39351	0.141034	1
GO:0009582_detection_of_abiotic_stimulus	21	4	2.18642	0.141411	1
GO:0086002_cardiac_muscle_cell_action_potential_involved_in_contraction	21	4	2.18642	0.141411	1
GO:0055081_anion_homeostasis	21	4	2.18642	0.141411	1
GO:0046580_negative_regulation_of_Ras_protein_signal_transduction	21	4	2.18642	0.141411	1
GO:0060071_Wnt_signaling_pathway,_planar_cell_polarity_pathway	21	4	2.18642	0.141411	1
GO:0000186_activation_of_MAPKK_activity	21	4	2.18642	0.141411	1
GO:0032881_regulation_of_polysaccharide_metabolic_process	21	4	2.18642	0.141411	1
GO:1902991_regulation_of_amyloid_precursor_protein_catabolic_process	21	4	2.18642	0.141411	1
GO:0016101_diterpenoid_metabolic_process	21	4	2.18642	0.141411	1
GO:0051926_negative_regulation_of_calcium_ion_transport	21	4	2.18642	0.141411	1
GO:0071339_MLL1_complex	21	4	2.18642	0.141411	1
GO:0016592_mediator_complex	21	4	2.18642	0.141411	1
GO:0016469_proton-transporting_two-sector_ATPase_complex	21	4	2.18642	0.141411	1
GO:0044665_MLL1/2_complex	21	4	2.18642	0.141411	1
GO:0004683_calmodulin-dependent_protein_kinase_activity	21	4	2.18642	0.141411	1
GO:0048487_beta-tubulin_binding	21	4	2.18642	0.141411	1
GO:0018212_peptidyl-tyrosine_modification	45	7	1.71333	0.143111	1
GO:0031581_hemidesmosome_assembly	7	2	3.7132	0.143169	1
GO:0043691_reverse_cholesterol_transport	7	2	3.7132	0.143169	1
GO:0030948_negative_regulation_of_vascular_endothelial_growth_factor_receptor_signaling_pathway	7	2	3.7132	0.143169	1
GO:0048806_genitalia_development	7	2	3.7132	0.143169	1
GO:0033962_cytoplasmic_mRNA_processing_body_assembly	7	2	3.7132	0.143169	1
GO:0008344_adult_locomotory_behavior	7	2	3.7132	0.143169	1
GO:0045056_transcytosis	7	2	3.7132	0.143169	1
GO:0002820_negative_regulation_of_adaptive_immune_response	7	2	3.7132	0.143169	1
GO:0060251_regulation_of_glial_cell_proliferation	7	2	3.7132	0.143169	1
GO:0086005_ventricular_cardiac_muscle_cell_action_potential	7	2	3.7132	0.143169	1
GO:0033158_regulation_of_protein_import_into_nucleus,_translocation	7	2	3.7132	0.143169	1
GO:0001504_neurotransmitter_uptake	7	2	3.7132	0.143169	1
GO:0106058_positive_regulation_of_calcineurin-mediated_signaling	7	2	3.7132	0.143169	1
GO:0031657_regulation_of_cyclin-dependent_protein_serine/threonine_kinase_activity_involved_in_G1/S_transition_of_mitotic_cell_cycle	7	2	3.7132	0.143169	1
GO:0034380_high-density_lipoprotein_particle_assembly	7	2	3.7132	0.143169	1
GO:0071350_cellular_response_to_interleukin-15	7	2	3.7132	0.143169	1
GO:0051954_positive_regulation_of_amine_transport	7	2	3.7132	0.143169	1
GO:0070886_positive_regulation_of_calcineurin-NFAT_signaling_cascade	7	2	3.7132	0.143169	1
GO:0043652_engulfment_of_apoptotic_cell	7	2	3.7132	0.143169	1
GO:0009988_cell-cell_recognition	7	2	3.7132	0.143169	1
GO:0033182_regulation_of_histone_ubiquitination	7	2	3.7132	0.143169	1
GO:1905048_regulation_of_metallopeptidase_activity	7	2	3.7132	0.143169	1
GO:0032743_positive_regulation_of_interleukin-2_production	7	2	3.7132	0.143169	1
GO:0070672_response_to_interleukin-15	7	2	3.7132	0.143169	1
GO:0010832_negative_regulation_of_myotube_differentiation	7	2	3.7132	0.143169	1
GO:0032717_negative_regulation_of_interleukin-8_production	7	2	3.7132	0.143169	1
GO:0045623_negative_regulation_of_T-helper_cell_differentiation	7	2	3.7132	0.143169	1
GO:1901838_positive_regulation_of_transcription_of_nucleolar_large_rRNA_by_RNA_polymerase_I	7	2	3.7132	0.143169	1
GO:0003214_cardiac_left_ventricle_morphogenesis	7	2	3.7132	0.143169	1
GO:0032729_positive_regulation_of_interferon-gamma_production	7	2	3.7132	0.143169	1
GO:0035723_interleukin-15-mediated_signaling_pathway	7	2	3.7132	0.143169	1
GO:0098563_intrinsic_component_of_synaptic_vesicle_membrane	7	2	3.7132	0.143169	1
GO:0032433_filopodium_tip	7	2	3.7132	0.143169	1
GO:0044233_ER-mitochondrion_membrane_contact_site	7	2	3.7132	0.143169	1
GO:0090576_RNA_polymerase_III_transcription_factor_complex	7	2	3.7132	0.143169	1
GO:0005452_inorganic_anion_exchanger_activity	7	2	3.7132	0.143169	1
GO:0061778_intracellular_chloride_channel_activity	7	2	3.7132	0.143169	1
GO:0008195_phosphatidate_phosphatase_activity	7	2	3.7132	0.143169	1
GO:0042287_MHC_protein_binding	7	2	3.7132	0.143169	1
GO:0017127_cholesterol_transporter_activity	7	2	3.7132	0.143169	1
GO:0005229_intracellular_calcium_activated_chloride_channel_activity	7	2	3.7132	0.143169	1
GO:0097711_ciliary_basal_body-plasma_membrane_docking	62	9	1.58015	0.145117	1
GO:0006890_retrograde_vesicle-mediated_transport,_Golgi_to_ER	62	9	1.58015	0.145117	1
GO:1902749_regulation_of_cell_cycle_G2/M_phase_transition	88	12	1.47023	0.145131	1
GO:0002831_regulation_of_response_to_biotic_stimulus	37	6	1.79963	0.145667	1
GO:0008287_protein_serine/threonine_phosphatase_complex	37	6	1.79963	0.145667	1
GO:1903293_phosphatase_complex	37	6	1.79963	0.145667	1
GO:0043178_alcohol_binding	37	6	1.79963	0.145667	1
GO:0007029_endoplasmic_reticulum_organization	29	5	1.93658	0.145903	1
GO:0035108_limb_morphogenesis	29	5	1.93658	0.145903	1
GO:0035107_appendage_morphogenesis	29	5	1.93658	0.145903	1
GO:0006888_ER_to_Golgi_vesicle-mediated_transport	124	16	1.38043	0.148202	1
GO:0007041_lysosomal_transport	71	10	1.52574	0.149174	1
GO:0000187_activation_of_MAPK_activity	71	10	1.52574	0.149174	1
GO:0030307_positive_regulation_of_cell_growth	71	10	1.52574	0.149174	1
GO:1902745_positive_regulation_of_lamellipodium_organization	14	3	2.5331	0.149321	1
GO:1904886_beta-catenin_destruction_complex_disassembly	14	3	2.5331	0.149321	1
GO:0015701_bicarbonate_transport	14	3	2.5331	0.149321	1
GO:2000273_positive_regulation_of_signaling_receptor_activity	14	3	2.5331	0.149321	1
GO:0044818_mitotic_G2/M_transition_checkpoint	14	3	2.5331	0.149321	1
GO:0090162_establishment_of_epithelial_cell_polarity	14	3	2.5331	0.149321	1
GO:0045736_negative_regulation_of_cyclin-dependent_protein_serine/threonine_kinase_activity	14	3	2.5331	0.149321	1
GO:0048268_clathrin_coat_assembly	14	3	2.5331	0.149321	1
GO:0016601_Rac_protein_signal_transduction	14	3	2.5331	0.149321	1
GO:0071377_cellular_response_to_glucagon_stimulus	14	3	2.5331	0.149321	1
GO:0007338_single_fertilization	14	3	2.5331	0.149321	1
GO:0044804_autophagy_of_nucleus	14	3	2.5331	0.149321	1
GO:1902555_endoribonuclease_complex	14	3	2.5331	0.149321	1
GO:1905348_endonuclease_complex	14	3	2.5331	0.149321	1
GO:0038201_TOR_complex	14	3	2.5331	0.149321	1
GO:0052744_phosphatidylinositol_monophosphate_phosphatase_activity	14	3	2.5331	0.149321	1
GO:0005112_Notch_binding	14	3	2.5331	0.149321	1
GO:0106018_phosphatidylinositol-3,5-bisphosphate_phosphatase_activity	14	3	2.5331	0.149321	1
GO:0032813_tumor_necrosis_factor_receptor_superfamily_binding	14	3	2.5331	0.149321	1
GO:0005248_voltage-gated_sodium_channel_activity	14	3	2.5331	0.149321	1
GO:0071889_14-3-3_protein_binding	14	3	2.5331	0.149321	1
GO:0051090_regulation_of_DNA-binding_transcription_factor_activity	179	22	1.30689	0.150058	1
GO:0051651_maintenance_of_location_in_cell	54	8	1.61784	0.150537	1
GO:0044877_protein-containing_complex_binding	425	48	1.19109	0.152512	1
GO:1901987_regulation_of_cell_cycle_phase_transition	198	24	1.28669	0.15307	1
GO:0009152_purine_ribonucleotide_biosynthetic_process	89	12	1.45095	0.153851	1
GO:0007187_G-protein_coupled_receptor_signaling_pathway,_coupled_to_cyclic_nucleotide_second_messenger	89	12	1.45095	0.153851	1
GO:0051241_negative_regulation_of_multicellular_organismal_process	368	42	1.20442	0.154318	1
GO:0001817_regulation_of_cytokine_production	189	23	1.29228	0.154656	1
GO:0045087_innate_immune_response	98	13	1.42417	0.155004	1
GO:1902494_catalytic_complex	795	86	1.1385	0.155031	1
GO:0006029_proteoglycan_metabolic_process	46	7	1.66919	0.155549	1
GO:0032231_regulation_of_actin_filament_bundle_assembly	46	7	1.66919	0.155549	1
GO:0009156_ribonucleoside_monophosphate_biosynthetic_process	46	7	1.66919	0.155549	1
GO:0008080_N-acetyltransferase_activity	46	7	1.66919	0.155549	1
GO:0110053_regulation_of_actin_filament_organization	125	16	1.36759	0.155566	1
GO:0050714_positive_regulation_of_protein_secretion	63	9	1.5507	0.155646	1
GO:0051403_stress-activated_MAPK_cascade	63	9	1.5507	0.155646	1
GO:0048545_response_to_steroid_hormone	63	9	1.5507	0.155646	1
GO:1903320_regulation_of_protein_modification_by_small_protein_conjugation_or_removal	116	15	1.38343	0.155758	1
GO:0010564_regulation_of_cell_cycle_process	359	41	1.2051	0.156685	1
GO:0098791_Golgi_subcompartment	359	41	1.2051	0.156685	1
GO:0009968_negative_regulation_of_signal_transduction	552	61	1.16344	0.158225	1
GO:0051100_negative_regulation_of_binding	72	10	1.50094	0.159125	1
GO:0010507_negative_regulation_of_autophagy	38	6	1.74318	0.159673	1
GO:0051588_regulation_of_neurotransmitter_transport	38	6	1.74318	0.159673	1
GO:1990782_protein_tyrosine_kinase_binding	38	6	1.74318	0.159673	1
GO:0061733_peptide-lysine-N-acetyltransferase_activity	38	6	1.74318	0.159673	1
GO:0019226_transmission_of_nerve_impulse	22	4	2.06472	0.160325	1
GO:0086003_cardiac_muscle_cell_contraction	22	4	2.06472	0.160325	1
GO:0032873_negative_regulation_of_stress-activated_MAPK_cascade	22	4	2.06472	0.160325	1
GO:1905268_negative_regulation_of_chromatin_organization	22	4	2.06472	0.160325	1
GO:1902017_regulation_of_cilium_assembly	22	4	2.06472	0.160325	1
GO:0070303_negative_regulation_of_stress-activated_protein_kinase_signaling_cascade	22	4	2.06472	0.160325	1
GO:0014910_regulation_of_smooth_muscle_cell_migration	22	4	2.06472	0.160325	1
GO:1905898_positive_regulation_of_response_to_endoplasmic_reticulum_stress	22	4	2.06472	0.160325	1
GO:0006721_terpenoid_metabolic_process	22	4	2.06472	0.160325	1
GO:0050654_chondroitin_sulfate_proteoglycan_metabolic_process	22	4	2.06472	0.160325	1
GO:0043621_protein_self-association	22	4	2.06472	0.160325	1
GO:1990841_promoter-specific_chromatin_binding	22	4	2.06472	0.160325	1
GO:0004112_cyclic-nucleotide_phosphodiesterase_activity	22	4	2.06472	0.160325	1
GO:0001578_microtubule_bundle_formation	30	5	1.85876	0.161958	1
GO:0048145_regulation_of_fibroblast_proliferation	30	5	1.85876	0.161958	1
GO:0045446_endothelial_cell_differentiation	30	5	1.85876	0.161958	1
GO:0019359_nicotinamide_nucleotide_biosynthetic_process	30	5	1.85876	0.161958	1
GO:0019363_pyridine_nucleotide_biosynthetic_process	30	5	1.85876	0.161958	1
GO:0001725_stress_fiber	30	5	1.85876	0.161958	1
GO:0097517_contractile_actin_filament_bundle	30	5	1.85876	0.161958	1
GO:0019935_cyclic-nucleotide-mediated_signaling	55	8	1.58321	0.162142	1
GO:0000123_histone_acetyltransferase_complex	55	8	1.58321	0.162142	1
GO:0016197_endosomal_transport	135	17	1.3423	0.162367	1
GO:0045927_positive_regulation_of_growth	90	12	1.43216	0.162835	1
GO:0051015_actin_filament_binding	90	12	1.43216	0.162835	1
GO:0007423_sensory_organ_development	99	13	1.40743	0.163579	1
GO:0071375_cellular_response_to_peptide_hormone_stimulus	117	15	1.36969	0.163625	1
GO:0140110_transcription_regulator_activity	936	100	1.12352	0.164416	1
GO:0007254_JNK_cascade	47	7	1.62725	0.168464	1
GO:0019933_cAMP-mediated_signaling	47	7	1.62725	0.168464	1
GO:1905269_positive_regulation_of_chromatin_organization	47	7	1.62725	0.168464	1
GO:0009124_nucleoside_monophosphate_biosynthetic_process	47	7	1.62725	0.168464	1
GO:0099106_ion_channel_regulator_activity	47	7	1.62725	0.168464	1
GO:0017038_protein_import	73	10	1.47693	0.169395	1
GO:0070372_regulation_of_ERK1_and_ERK2_cascade	118	15	1.35622	0.171694	1
GO:0007034_vacuolar_transport	91	12	1.41385	0.172078	1
GO:0032435_negative_regulation_of_proteasomal_ubiquitin-dependent_protein_catabolic_process	15	3	2.32174	0.173899	1
GO:0086019_cell-cell_signaling_involved_in_cardiac_conduction	15	3	2.32174	0.173899	1
GO:0010171_body_morphogenesis	15	3	2.32174	0.173899	1
GO:0034260_negative_regulation_of_GTPase_activity	15	3	2.32174	0.173899	1
GO:0030947_regulation_of_vascular_endothelial_growth_factor_receptor_signaling_pathway	15	3	2.32174	0.173899	1
GO:0032467_positive_regulation_of_cytokinesis	15	3	2.32174	0.173899	1
GO:1901385_regulation_of_voltage-gated_calcium_channel_activity	15	3	2.32174	0.173899	1
GO:0061028_establishment_of_endothelial_barrier	15	3	2.32174	0.173899	1
GO:0006383_transcription_by_RNA_polymerase_III	15	3	2.32174	0.173899	1
GO:0031954_positive_regulation_of_protein_autophosphorylation	15	3	2.32174	0.173899	1
GO:0097009_energy_homeostasis	15	3	2.32174	0.173899	1
GO:0045839_negative_regulation_of_mitotic_nuclear_division	15	3	2.32174	0.173899	1
GO:0034453_microtubule_anchoring	15	3	2.32174	0.173899	1
GO:0099637_neurotransmitter_receptor_transport	15	3	2.32174	0.173899	1
GO:0099632_protein_transport_within_plasma_membrane	15	3	2.32174	0.173899	1
GO:0035066_positive_regulation_of_histone_acetylation	15	3	2.32174	0.173899	1
GO:0010719_negative_regulation_of_epithelial_to_mesenchymal_transition	15	3	2.32174	0.173899	1
GO:0045761_regulation_of_adenylate_cyclase_activity	15	3	2.32174	0.173899	1
GO:1903428_positive_regulation_of_reactive_oxygen_species_biosynthetic_process	15	3	2.32174	0.173899	1
GO:0048709_oligodendrocyte_differentiation	15	3	2.32174	0.173899	1
GO:0021696_cerebellar_cortex_morphogenesis	15	3	2.32174	0.173899	1
GO:0009566_fertilization	15	3	2.32174	0.173899	1
GO:0070861_regulation_of_protein_exit_from_endoplasmic_reticulum	15	3	2.32174	0.173899	1
GO:0016581_NuRD_complex	15	3	2.32174	0.173899	1
GO:0090545_CHD-type_complex	15	3	2.32174	0.173899	1
GO:0070461_SAGA-type_complex	15	3	2.32174	0.173899	1
GO:0015491_cation:cation_antiporter_activity	15	3	2.32174	0.173899	1
GO:0043535_regulation_of_blood_vessel_endothelial_cell_migration	39	6	1.69014	0.174234	1
GO:0007189_adenylate_cyclase-activating_G-protein_coupled_receptor_signaling_pathway	39	6	1.69014	0.174234	1
GO:0030166_proteoglycan_biosynthetic_process	39	6	1.69014	0.174234	1
GO:0010638_positive_regulation_of_organelle_organization	296	34	1.21143	0.174409	1
GO:0010817_regulation_of_hormone_levels	137	17	1.31959	0.177445	1
GO:0031098_stress-activated_protein_kinase_signaling_cascade	65	9	1.49494	0.177775	1
GO:0071346_cellular_response_to_interferon-gamma	31	5	1.78711	0.178684	1
GO:0031109_microtubule_polymerization_or_depolymerization	31	5	1.78711	0.178684	1
GO:0060541_respiratory_system_development	31	5	1.78711	0.178684	1
GO:0071526_semaphorin-plexin_signaling_pathway	31	5	1.78711	0.178684	1
GO:0060170_ciliary_membrane	31	5	1.78711	0.178684	1
GO:0061912_selective_autophagy	8	2	3.09389	0.179069	1
GO:0035330_regulation_of_hippo_signaling	8	2	3.09389	0.179069	1
GO:0007631_feeding_behavior	8	2	3.09389	0.179069	1
GO:0032460_negative_regulation_of_protein_oligomerization	8	2	3.09389	0.179069	1
GO:0008347_glial_cell_migration	8	2	3.09389	0.179069	1
GO:0060037_pharyngeal_system_development	8	2	3.09389	0.179069	1
GO:0000578_embryonic_axis_specification	8	2	3.09389	0.179069	1
GO:0032655_regulation_of_interleukin-12_production	8	2	3.09389	0.179069	1
GO:0034368_protein-lipid_complex_remodeling	8	2	3.09389	0.179069	1
GO:0034369_plasma_lipoprotein_particle_remodeling	8	2	3.09389	0.179069	1
GO:0031280_negative_regulation_of_cyclase_activity	8	2	3.09389	0.179069	1
GO:0048477_oogenesis	8	2	3.09389	0.179069	1
GO:0007194_negative_regulation_of_adenylate_cyclase_activity	8	2	3.09389	0.179069	1
GO:0060307_regulation_of_ventricular_cardiac_muscle_cell_membrane_repolarization	8	2	3.09389	0.179069	1
GO:0010523_negative_regulation_of_calcium_ion_transport_into_cytosol	8	2	3.09389	0.179069	1
GO:0003283_atrial_septum_development	8	2	3.09389	0.179069	1
GO:0032366_intracellular_sterol_transport	8	2	3.09389	0.179069	1
GO:0032367_intracellular_cholesterol_transport	8	2	3.09389	0.179069	1
GO:0060419_heart_growth	8	2	3.09389	0.179069	1
GO:1900745_positive_regulation_of_p38MAPK_cascade	8	2	3.09389	0.179069	1
GO:0043371_negative_regulation_of_CD4-positive,_alpha-beta_T_cell_differentiation	8	2	3.09389	0.179069	1
GO:0042776_mitochondrial_ATP_synthesis_coupled_proton_transport	8	2	3.09389	0.179069	1
GO:0097720_calcineurin-mediated_signaling	8	2	3.09389	0.179069	1
GO:0046321_positive_regulation_of_fatty_acid_oxidation	8	2	3.09389	0.179069	1
GO:0050885_neuromuscular_process_controlling_balance	8	2	3.09389	0.179069	1
GO:0060330_regulation_of_response_to_interferon-gamma	8	2	3.09389	0.179069	1
GO:0060334_regulation_of_interferon-gamma-mediated_signaling_pathway	8	2	3.09389	0.179069	1
GO:0033173_calcineurin-NFAT_signaling_cascade	8	2	3.09389	0.179069	1
GO:0060428_lung_epithelium_development	8	2	3.09389	0.179069	1
GO:1903427_negative_regulation_of_reactive_oxygen_species_biosynthetic_process	8	2	3.09389	0.179069	1
GO:0046931_pore_complex_assembly	8	2	3.09389	0.179069	1
GO:1904779_regulation_of_protein_localization_to_centrosome	8	2	3.09389	0.179069	1
GO:0045940_positive_regulation_of_steroid_metabolic_process	8	2	3.09389	0.179069	1
GO:1902692_regulation_of_neuroblast_proliferation	8	2	3.09389	0.179069	1
GO:1900221_regulation_of_amyloid-beta_clearance	8	2	3.09389	0.179069	1
GO:0006044_N-acetylglucosamine_metabolic_process	8	2	3.09389	0.179069	1
GO:0070863_positive_regulation_of_protein_exit_from_endoplasmic_reticulum	8	2	3.09389	0.179069	1
GO:0048188_Set1C/COMPASS_complex	8	2	3.09389	0.179069	1
GO:0045259_proton-transporting_ATP_synthase_complex	8	2	3.09389	0.179069	1
GO:0005753_mitochondrial_proton-transporting_ATP_synthase_complex	8	2	3.09389	0.179069	1
GO:0042470_melanosome	8	2	3.09389	0.179069	1
GO:0048770_pigment_granule	8	2	3.09389	0.179069	1
GO:0043995_histone_acetyltransferase_activity_(H4-K5_specific)	8	2	3.09389	0.179069	1
GO:0043996_histone_acetyltransferase_activity_(H4-K8_specific)	8	2	3.09389	0.179069	1
GO:0016594_glycine_binding	8	2	3.09389	0.179069	1
GO:0031435_mitogen-activated_protein_kinase_kinase_kinase_binding	8	2	3.09389	0.179069	1
GO:0004181_metallocarboxypeptidase_activity	8	2	3.09389	0.179069	1
GO:0005328_neurotransmitter:sodium_symporter_activity	8	2	3.09389	0.179069	1
GO:0015296_anion:cation_symporter_activity	8	2	3.09389	0.179069	1
GO:0070679_inositol_1,4,5_trisphosphate_binding	8	2	3.09389	0.179069	1
GO:0046972_histone_acetyltransferase_activity_(H4-K16_specific)	8	2	3.09389	0.179069	1
GO:0008525_phosphatidylcholine_transporter_activity	8	2	3.09389	0.179069	1
GO:0000086_G2/M_transition_of_mitotic_cell_cycle	74	10	1.45367	0.179973	1
GO:0030323_respiratory_tube_development	23	4	1.95586	0.180097	1
GO:0030324_lung_development	23	4	1.95586	0.180097	1
GO:0006027_glycosaminoglycan_catabolic_process	23	4	1.95586	0.180097	1
GO:0051261_protein_depolymerization	23	4	1.95586	0.180097	1
GO:0043551_regulation_of_phosphatidylinositol_3-kinase_activity	23	4	1.95586	0.180097	1
GO:0010596_negative_regulation_of_endothelial_cell_migration	23	4	1.95586	0.180097	1
GO:0060078_regulation_of_postsynaptic_membrane_potential	23	4	1.95586	0.180097	1
GO:2000059_negative_regulation_of_ubiquitin-dependent_protein_catabolic_process	23	4	1.95586	0.180097	1
GO:0032154_cleavage_furrow	23	4	1.95586	0.180097	1
GO:0070405_ammonium_ion_binding	23	4	1.95586	0.180097	1
GO:0051896_regulation_of_protein_kinase_B_signaling	83	11	1.42161	0.181148	1
GO:0009260_ribonucleotide_biosynthetic_process	92	12	1.396	0.181572	1
GO:0048609_multicellular_organismal_reproductive_process	92	12	1.396	0.181572	1
GO:0032940_secretion_by_cell	432	48	1.16826	0.181754	1
GO:0000079_regulation_of_cyclin-dependent_protein_serine/threonine_kinase_activity	48	7	1.58736	0.181832	1
GO:0050778_positive_regulation_of_immune_response	203	24	1.24993	0.183747	1
GO:0032375_negative_regulation_of_cholesterol_transport	2	1	9.2743	0.185282	1
GO:1900424_regulation_of_defense_response_to_bacterium	2	1	9.2743	0.185282	1
GO:0060046_regulation_of_acrosome_reaction	2	1	9.2743	0.185282	1
GO:0032372_negative_regulation_of_sterol_transport	2	1	9.2743	0.185282	1
GO:0007271_synaptic_transmission,_cholinergic	2	1	9.2743	0.185282	1
GO:0060135_maternal_process_involved_in_female_pregnancy	2	1	9.2743	0.185282	1
GO:2000344_positive_regulation_of_acrosome_reaction	2	1	9.2743	0.185282	1
GO:0071294_cellular_response_to_zinc_ion	2	1	9.2743	0.185282	1
GO:0034361_very-low-density_lipoprotein_particle	2	1	9.2743	0.185282	1
GO:0034385_triglyceride-rich_plasma_lipoprotein_particle	2	1	9.2743	0.185282	1
GO:0042599_lamellar_body	2	1	9.2743	0.185282	1
GO:0005892_acetylcholine-gated_channel_complex	2	1	9.2743	0.185282	1
GO:0030162_regulation_of_proteolysis	279	32	1.20883	0.185335	1
GO:2001056_positive_regulation_of_cysteine-type_endopeptidase_activity	57	8	1.51821	0.18654	1
GO:0045766_positive_regulation_of_angiogenesis	57	8	1.51821	0.18654	1
GO:0097237_cellular_response_to_toxic_substance	40	6	1.64023	0.189314	1
GO:0021915_neural_tube_development	40	6	1.64023	0.189314	1
GO:0002793_positive_regulation_of_peptide_secretion	66	9	1.46853	0.189346	1
GO:0060562_epithelial_tube_morphogenesis	75	10	1.43112	0.190846	1
GO:0044454_nuclear_chromosome_part	261	30	1.21134	0.191271	1
GO:0006164_purine_nucleotide_biosynthetic_process	93	12	1.37859	0.191309	1
GO:0032504_multicellular_organism_reproduction	93	12	1.37859	0.191309	1
GO:0034599_cellular_response_to_oxidative_stress	93	12	1.37859	0.191309	1
GO:0000209_protein_polyubiquitination	176	21	1.26238	0.191394	1
GO:0030135_coated_vesicle	139	17	1.29762	0.193208	1
GO:0032465_regulation_of_cytokinesis	49	7	1.54937	0.195626	1
GO:0016525_negative_regulation_of_angiogenesis	49	7	1.54937	0.195626	1
GO:0045444_fat_cell_differentiation	32	5	1.72071	0.196022	1
GO:0046889_positive_regulation_of_lipid_biosynthetic_process	32	5	1.72071	0.196022	1
GO:0072525_pyridine-containing_compound_biosynthetic_process	32	5	1.72071	0.196022	1
GO:0019674_NAD_metabolic_process	32	5	1.72071	0.196022	1
GO:0032526_response_to_retinoic_acid	32	5	1.72071	0.196022	1
GO:0032432_actin_filament_bundle	32	5	1.72071	0.196022	1
GO:0003678_DNA_helicase_activity	32	5	1.72071	0.196022	1
GO:0005496_steroid_binding	32	5	1.72071	0.196022	1
GO:0017022_myosin_binding	32	5	1.72071	0.196022	1
GO:0046914_transition_metal_ion_binding	177	21	1.25412	0.198551	1
GO:0034728_nucleosome_organization	58	8	1.48766	0.199293	1
GO:0051606_detection_of_stimulus	58	8	1.48766	0.199293	1
GO:0016242_negative_regulation_of_macroautophagy	16	3	2.14292	0.199502	1
GO:0045104_intermediate_filament_cytoskeleton_organization	16	3	2.14292	0.199502	1
GO:0045103_intermediate_filament-based_process	16	3	2.14292	0.199502	1
GO:0046164_alcohol_catabolic_process	16	3	2.14292	0.199502	1
GO:0010765_positive_regulation_of_sodium_ion_transport	16	3	2.14292	0.199502	1
GO:0032663_regulation_of_interleukin-2_production	16	3	2.14292	0.199502	1
[truncated: 5,023 more rows]

## Sheet: Supplementary Table 3
Term	N genes brain expressed	N genes FMRP targets	Odds ratio	P	Padj
MP:0003633_abnormal_nervous_system_physiology	1100	238	3.17625	1.36126e-37	6.26997e-34
MP:0003635_abnormal_synaptic_transmission	499	145	4.37999	9.72105e-37	4.47751e-33
MP:0002206_abnormal_CNS_synaptic_transmission	448	130	4.29976	9.33681e-33	4.30054e-29
MP:0002063_abnormal_learning/memory/conditioning	466	129	4.01045	3.08605e-30	1.42144e-26
MP:0014114_abnormal_cognition	467	129	3.99805	3.89635e-30	1.79466e-26
MP:0002882_abnormal_neuron_morphology	791	174	3.03562	1.58058e-27	7.28017e-24
MP:0002152_abnormal_brain_morphology	976	198	2.7784	1.1167e-26	5.14352e-23
MP:0001463_abnormal_spatial_learning	157	61	6.27072	7.2439e-23	3.33654e-19
MP:0002066_abnormal_motor_capabilities/coordination/movement	1310	232	2.37472	8.4368e-23	3.88599e-19
MP:0001516_abnormal_motor_coordination/balance	476	117	3.34772	1.63418e-22	7.52703e-19
MP:0003492_abnormal_involuntary_movement	551	125	3.02024	8.79457e-21	4.05078e-17
MP:0002572_abnormal_emotion/affect_behavior	414	103	3.35888	2.8971e-20	1.33441e-16
MP:0000783_abnormal_forebrain_morphology	592	128	2.83686	2.27577e-19	1.04822e-15
MP:0000787_abnormal_telencephalon_morphology	472	109	3.04884	9.26737e-19	4.26855e-15
MP:0001961_abnormal_reflex	442	104	3.1138	1.52879e-18	7.04161e-15
MP:0001392_abnormal_locomotor_behavior	867	163	2.42228	3.61992e-18	1.66733e-14
MP:0002064_seizures	235	69	4.10779	7.14681e-18	3.29182e-14
MP:0002067_abnormal_sensory_capabilities/reflexes/nociception	539	117	2.82384	7.42921e-18	3.42189e-14
MP:0002065_abnormal_fear/anxiety-related_behavior	240	69	3.98518	2.46862e-17	1.13704e-13
MP:0008540_abnormal_cerebral_hemisphere_morphology	361	89	3.27356	2.57774e-17	1.18731e-13
MP:0003491_abnormal_voluntary_movement	921	167	2.31441	5.17893e-17	2.38541e-13
MP:0004811_abnormal_neuron_physiology	324	82	3.37203	9.78654e-17	4.50768e-13
MP:0001405_impaired_coordination	277	74	3.60812	1.43967e-16	6.63112e-13
MP:0001362_abnormal_anxiety-related_response	216	63	4.04477	2.99349e-16	1.3788e-12
MP:0004166_abnormal_limbic_system_morphology	235	66	3.84232	4.63654e-16	2.13559e-12
MP:0002207_abnormal_long_term_potentiation	158	52	4.78016	5.01504e-16	2.30993e-12
MP:0000801_abnormal_temporal_lobe_morphology	214	62	4.00217	7.42651e-16	3.42065e-12
MP:0001468_abnormal_temporal_memory	131	46	5.24754	1.58151e-15	7.28444e-12
MP:0002557_abnormal_social/conspecific_interaction	207	60	3.99715	2.17095e-15	9.99941e-12
MP:0000807_abnormal_hippocampus_morphology	209	60	3.94253	3.53917e-15	1.63014e-11
MP:0002062_abnormal_associative_learning	205	58	3.85327	2.11735e-14	9.75252e-11
MP:0002910_abnormal_excitatory_postsynaptic_currents	86	35	6.59176	2.3772e-14	1.09494e-10
MP:0008415_abnormal_neurite_morphology	258	66	3.37228	6.72656e-14	3.09825e-10
MP:0000947_convulsive_seizures	108	39	5.44393	8.22818e-14	3.7899e-10
MP:0003861_abnormal_nervous_system_development	655	123	2.3391	1.15e-13	5.29688e-10
MP:0003313_abnormal_locomotor_activation	661	123	2.31114	2.27829e-13	1.04938e-09
MP:0003312_abnormal_locomotor_coordination	368	82	2.83668	2.29264e-13	1.05599e-09
MP:0001458_abnormal_object_recognition_memory	53	26	9.17469	2.59762e-13	1.19646e-09
MP:0001399_hyperactivity	304	72	3.05206	3.10593e-13	1.43059e-09
MP:0009357_abnormal_seizure_response_to_inducing_agent	129	42	4.65664	5.3204e-13	2.45058e-09
MP:0004753_abnormal_miniature_excitatory_postsynaptic_currents	77	31	6.44529	1.04258e-12	4.80211e-09
MP:0002912_abnormal_excitatory_postsynaptic_potential	69	29	6.92157	1.54032e-12	7.09471e-09
MP:0010832_lethality_during_fetal_growth_through_weaning	1111	176	1.9424	3.55056e-12	1.63539e-08
MP:0001360_abnormal_social_investigation	76	30	6.22981	4.45659e-12	2.05271e-08
MP:0001265_decreased_body_size	1209	187	1.89559	5.66584e-12	2.60969e-08
MP:0001473_reduced_long_term_potentiation	101	35	5.08434	6.27834e-12	2.8918e-08
MP:0000849_abnormal_cerebellum_morphology	246	60	3.14295	8.75855e-12	4.03419e-08
MP:0001469_abnormal_contextual_conditioning_behavior	113	37	4.67342	1.08855e-11	5.01385e-08
MP:0001486_abnormal_startle_reflex	171	47	3.66152	2.07071e-11	9.53768e-08
MP:0003107_abnormal_response_to_novelty	187	49	3.43264	5.03402e-11	2.31867e-07
MP:0002915_abnormal_synaptic_depression	83	30	5.40238	6.14917e-11	2.83231e-07
MP:0000847_abnormal_metencephalon_morphology	259	60	2.9324	8.57553e-11	3.94989e-07
MP:0001364_decreased_anxiety-related_response	94	32	4.93267	8.69734e-11	4.00599e-07
MP:0009745_abnormal_behavioral_response_to_xenobiotic	195	49	3.2412	2.49438e-10	1.14891e-06
MP:0009937_abnormal_neuron_differentiation	158	42	3.47952	7.69201e-10	3.54294e-06
MP:0008143_abnormal_dendrite_morphology	136	38	3.71622	1.07333e-09	4.94374e-06
MP:0000841_abnormal_hindbrain_morphology	297	63	2.61661	1.36696e-09	6.29622e-06
MP:0009538_abnormal_synapse_morphology	120	35	3.93794	1.39913e-09	6.44439e-06
MP:0002081_perinatal_lethality	623	107	2.05671	1.44912e-09	6.67467e-06
MP:0005451_abnormal_body_composition	1164	171	1.74871	3.94852e-09	1.81869e-05
MP:0001406_abnormal_gait	238	53	2.76669	4.97486e-09	2.29142e-05
MP:0012321_abnormal_total_tissue_mass	1033	155	1.78041	5.84776e-09	2.69348e-05
MP:0002058_neonatal_lethality	424	79	2.23887	6.46776e-09	2.97905e-05
MP:0002918_abnormal_paired-pulse_facilitation	44	19	7.18074	6.60317e-09	3.04142e-05
MP:0001393_ataxia	175	43	3.12826	6.65715e-09	3.06628e-05
MP:0002272_abnormal_nervous_system_electrophysiology	195	46	2.96901	7.90231e-09	3.6398e-05
MP:0001454_abnormal_cued_conditioning_behavior	84	27	4.50231	1.08185e-08	4.98299e-05
MP:0001259_abnormal_body_weight	1087	160	1.74111	1.26168e-08	5.8113e-05
MP:0012079_abnormal_spinal_reflex	50	20	6.30348	1.30646e-08	6.01753e-05
MP:0005316_abnormal_response_to_tactile_stimuli	50	20	6.30348	1.30646e-08	6.01753e-05
MP:0001262_decreased_body_weight	935	142	1.79404	1.34278e-08	6.18487e-05
MP:0012322_decreased_total_tissue_mass	935	142	1.79404	1.34278e-08	6.18487e-05
MP:0002082_postnatal_lethality	587	99	1.99807	1.70323e-08	7.8451e-05
MP:0002888_abnormal_NMDA-mediated_synaptic_currents	19	12	16.095	1.78151e-08	8.20563e-05
MP:0002919_enhanced_paired-pulse_facilitation	26	14	10.9744	1.96223e-08	9.03803e-05
MP:0000950_abnormal_seizure_response_to_pharmacological_agent	95	28	3.97146	4.8615e-08	0.00022392
MP:0000771_abnormal_brain_size	193	44	2.83288	4.96877e-08	0.000228862
MP:0009956_abnormal_cerebellar_layer_morphology	168	40	2.99093	5.76843e-08	0.000265694
MP:0001441_increased_grooming_behavior	36	16	7.53519	6.38139e-08	0.000293927
MP:0000813_abnormal_hippocampus_layer_morphology	64	22	4.9576	6.41028e-08	0.000295257
MP:0001968_abnormal_touch/_nociception	163	39	3.00801	7.34641e-08	0.000338375
MP:0000778_abnormal_nervous_system_tract_morphology	126	33	3.3821	7.59747e-08	0.00034994
MP:0012317_impaired_conditioning_behavior	75	24	4.45991	7.8192e-08	0.000360152
MP:0004859_abnormal_synaptic_plasticity	50	19	5.78743	8.08314e-08	0.000372309
MP:0008026_abnormal_brain_white_matter_morphology	145	36	3.15339	8.62255e-08	0.000397154
MP:0000788_abnormal_cerebral_cortex_morphology	197	44	2.75741	9.39727e-08	0.000432838
MP:0002199_abnormal_brain_commissure_morphology	110	30	3.56699	1.12241e-07	0.000516982
MP:0011085_postnatal_lethality,_complete_penetrance	246	51	2.5161	1.1591e-07	0.000533883
MP:0000745_tremors	186	42	2.79283	1.33588e-07	0.000615304
MP:0002068_abnormal_parental_behavior	88	26	3.97795	1.38655e-07	0.000638644
MP:0004097_abnormal_cerebellar_cortex_morphology	193	43	2.74626	1.41873e-07	0.000653467
MP:0002886_abnormal_glutamate-mediated_receptor_currents	47	18	5.85477	1.54575e-07	0.000711971
MP:0000830_abnormal_diencephalon_morphology	161	38	2.95147	1.58181e-07	0.000728582
MP:0011087_neonatal_lethality,_complete_penetrance	291	57	2.34923	1.62259e-07	0.000747367
MP:0002802_abnormal_discrimination_learning	22	12	11.2634	1.73214e-07	0.000797824
MP:0003088_abnormal_prepulse_inhibition	131	33	3.20751	2.06517e-07	0.000951217
MP:0003461_abnormal_response_to_novel_object	48	18	5.65867	2.25081e-07	0.00103672
MP:0001525_impaired_balance	74	23	4.26901	2.64898e-07	0.00122012
MP:0005076_abnormal_cell_differentiation	311	59	2.25854	3.10754e-07	0.00143133
MP:0001488_increased_startle_reflex	75	23	4.18646	3.4748e-07	0.00160049
MP:0001363_increased_anxiety-related_response	128	32	3.17213	3.80232e-07	0.00175135
MP:0005404_abnormal_axon_morphology	118	30	3.23943	5.95576e-07	0.00274322
MP:0008284_abnormal_hippocampus_pyramidal_cell_layer	51	18	5.14321	6.47679e-07	0.00298321
MP:0001898_abnormal_long_term_depression	62	20	4.49617	8.20421e-07	0.00377886
MP:0005369_muscle_phenotype	717	109	1.76043	8.21107e-07	0.00378202
MP:0004769_abnormal_synaptic_vesicle_morphology	33	14	6.92557	8.66208e-07	0.00398975
MP:0009746_enhanced_behavioral_response_to_xenobiotic	47	17	5.33871	8.89575e-07	0.00409738
MP:0001447_abnormal_nest_building_behavior	25	12	8.66158	1.05586e-06	0.00486329
MP:0012315_impaired_learning	58	19	4.59603	1.18384e-06	0.00545277
MP:0009936_abnormal_dendritic_spine_morphology	53	18	4.84819	1.24267e-06	0.00572374
MP:0008428_abnormal_spatial_working_memory	48	17	5.16589	1.25398e-06	0.00577581
MP:0009944_abnormal_olfactory_lobe_morphology	86	24	3.66338	1.32404e-06	0.00609852
MP:0002069_abnormal_consumption_behavior	303	56	2.18008	1.4934e-06	0.00687859
MP:0001431_abnormal_eating_behavior	267	51	2.26529	1.6229e-06	0.00747509
MP:0009939_abnormal_hippocampus_neuron_morphology	70	21	4.04825	1.67603e-06	0.00771979
MP:0008414_abnormal_spatial_reference_memory	44	16	5.37841	1.71904e-06	0.00791791
MP:0003484_abnormal_channel_response	22	11	9.37421	1.80264e-06	0.00830298
MP:0000875_abnormal_cerebellar_Purkinje_cell_layer	144	33	2.82711	2.09142e-06	0.00963308
MP:0004262_abnormal_physical_strength	292	54	2.17876	2.26204e-06	0.0104189
MP:0002945_abnormal_inhibitory_postsynaptic_currents	55	18	4.58509	2.29573e-06	0.0105741
MP:0000877_abnormal_Purkinje_cell_morphology	132	31	2.91523	2.45416e-06	0.0113039
MP:0001491_unresponsive_to_tactile_stimuli	12	8	18.6935	2.71355e-06	0.0124986
MP:0001361_social_withdrawal	12	8	18.6935	2.71355e-06	0.0124986
MP:0000819_abnormal_olfactory_bulb_morphology	78	22	3.71162	3.00084e-06	0.0138219
MP:0001489_decreased_startle_reflex	78	22	3.71162	3.00084e-06	0.0138219
MP:0008219_abnormal_dorsal_telencephalic_commissure_morphology	91	24	3.38794	3.96785e-06	0.0182759
MP:0002873_normal_phenotype	1000	139	1.59493	4.07581e-06	0.0187732
MP:0008220_abnormal_ventral_commissure_morphology	37	14	5.71836	4.45357e-06	0.0205132
MP:0008225_abnormal_anterior_commissure_morphology	37	14	5.71836	4.45357e-06	0.0205132
MP:0004792_abnormal_synaptic_vesicle_number	28	12	7.03476	4.68423e-06	0.0215756
MP:0000774_decreased_brain_size	156	34	2.64971	4.85004e-06	0.0223393
MP:0012349_increased_susceptibility_to_induction_of_seizure_by_inducing_agent	75	21	3.67064	5.70316e-06	0.0262687
MP:0002906_increased_susceptibility_to_pharmacologically_induced_seizures	75	21	3.67064	5.70316e-06	0.0262687
MP:0002169_no_abnormal_phenotype_detected	998	138	1.58326	5.90872e-06	0.0272156
MP:0002801_abnormal_long_term_object_recognition_memory	29	12	6.62058	7.28779e-06	0.0335675
MP:0000794_abnormal_parietal_lobe_morphology	25	11	7.36213	8.65304e-06	0.0398559
MP:0008946_abnormal_neuron_number	195	39	2.38112	8.98446e-06	0.0413824
MP:0000780_abnormal_corpus_callosum_morphology	89	23	3.29238	9.09163e-06	0.0418761
MP:0003216_absence_seizures	30	12	6.25241	1.10784e-05	0.0510272
MP:0000913_abnormal_brain_development	417	68	1.87707	1.1301e-05	0.0520526
MP:0001513_limb_grasping	149	32	2.59568	1.26597e-05	0.0583105
MP:0001440_abnormal_grooming_behavior	73	20	3.55803	1.35715e-05	0.0625103
MP:0008285_abnormal_hippocampus_granule_cell_layer	14	8	12.4608	1.37709e-05	0.0634289
MP:0001402_hypoactivity	258	47	2.12768	1.55669e-05	0.0717012
MP:0001475_reduced_long_term_depression	31	12	5.92245	1.64872e-05	0.0759398
MP:0020573_abnormal_corpus_callosum_size	31	12	5.92245	1.64872e-05	0.0759398
MP:0009454_impaired_contextual_conditioning_behavior	46	15	4.54739	1.68254e-05	0.0774979
MP:0009940_abnormal_hippocampus_pyramidal_cell_morphology	41	14	4.8694	1.7728e-05	0.0816551
MP:0002083_premature_death	562	85	1.72512	1.82587e-05	0.0840996
MP:0009142_decreased_prepulse_inhibition	99	24	3.02334	1.88691e-05	0.086911
MP:0002106_abnormal_muscle_physiology	441	70	1.8169	2.12564e-05	0.0979068
MP:0001900_impaired_synaptic_plasticity	32	12	5.62626	2.40631e-05	0.110835
MP:0005445_abnormal_neurotransmitter_secretion	42	14	4.69499	2.42375e-05	0.111638
MP:0001417_decreased_exploration_in_new_environment	70	19	3.50932	2.5648e-05	0.118135
MP:0005402_abnormal_action_potential	70	19	3.50932	2.5648e-05	0.118135
MP:0002151_abnormal_neural_tube_morphology	301	52	1.99742	2.57433e-05	0.118574
MP:0001408_stereotypic_behavior	101	24	2.94415	2.69497e-05	0.12413
MP:0002921_abnormal_post-tetanic_potentiation	15	8	10.6798	2.69939e-05	0.124334
MP:0011616_abnormal_nonassociative_learning	15	8	10.6798	2.69939e-05	0.124334
MP:0001650_abnormal_seizure_response_to_electrical_stimulation	19	9	8.41784	2.83243e-05	0.130462
MP:0002184_abnormal_innervation	108	25	2.84647	2.96874e-05	0.13674
MP:0001504_abnormal_posture	149	31	2.48986	3.33085e-05	0.153419
MP:0010053_decreased_grip_strength	163	33	2.40822	3.3638e-05	0.154936
MP:0013189_abnormal_exploration_in_a_new_environment	122	27	2.68836	3.40376e-05	0.156777
MP:0002797_increased_thigmotaxis	38	13	4.87866	3.4566e-05	0.159211
MP:0006007_abnormal_basal_ganglion_morphology	60	17	3.71869	3.71742e-05	0.171224
MP:0001970_abnormal_pain_threshold	130	28	2.59745	4.12921e-05	0.190191
MP:0003996_clonic_seizures	12	7	13.0695	4.13789e-05	0.190591
MP:0011617_abnormal_habituation	12	7	13.0695	4.13789e-05	0.190591
MP:0003997_tonic-clonic_seizures	44	14	4.38109	4.37955e-05	0.201722
MP:0000832_abnormal_thalamus_morphology	29	11	5.7239	4.65997e-05	0.214638
MP:0001746_abnormal_pituitary_secretion	6	5	46.5608	4.77753e-05	0.220053
MP:0000948_nonconvulsive_seizures	34	12	5.11315	4.86356e-05	0.224015
MP:0004270_analgesia	16	8	9.34399	4.93914e-05	0.227497
MP:0004770_abnormal_synaptic_vesicle_recycling	16	8	9.34399	4.93914e-05	0.227497
MP:0009749_enhanced_behavioral_response_to_addictive_substance	30	11	5.42255	6.71646e-05	0.30936
MP:0000781_decreased_corpus_callosum_size	30	11	5.42255	6.71646e-05	0.30936
MP:0009456_impaired_cued_conditioning_behavior	35	12	4.89031	6.75244e-05	0.311017
MP:0011396_abnormal_sleep_behavior	75	19	3.19407	7.24807e-05	0.333846
MP:0008840_abnormal_spike_wave_discharge	21	9	7.013	7.52969e-05	0.346817
MP:0001413_abnormal_response_to_new_environment	142	29	2.42799	8.43469e-05	0.388502
MP:0004077_abnormal_striatum_morphology	41	13	4.35461	8.5306e-05	0.392919
MP:0001409_increased_stereotypic_behavior	26	10	5.84892	9.02844e-05	0.41585
MP:0008779_abnormal_maternal_behavior	64	17	3.40064	9.11421e-05	0.4198
MP:0000746_weakness	83	20	2.9894	0.000100844	0.464487
MP:0008572_abnormal_Purkinje_cell_dendrite_morphology	42	13	4.20405	0.000112681	0.519011
MP:0009434_paraparesis	22	9	6.47325	0.000116491	0.536555
MP:0000859_abnormal_somatosensory_cortex_morphology	22	9	6.47325	0.000116491	0.536555
MP:0000955_abnormal_spinal_cord_morphology	166	32	2.26127	0.00011815	0.5442
MP:0002578_impaired_ability_to_fire_action_potentials	10	6	13.9877	0.000124731	0.574509
MP:0001523_impaired_righting_response	66	17	3.26103	0.000137948	0.635389
MP:0003008_enhanced_long_term_potentiation	43	13	4.06354	0.000147315	0.678533
MP:0005449_abnormal_food_intake	190	35	2.14042	0.000148988	0.686239
MP:0006404_abnormal_lumbar_dorsal_root_ganglion_morphology	7	5	23.2813	0.00015375	0.708173
MP:0003880_abnormal_central_pattern_generator_function	7	5	23.2813	0.00015375	0.708173
MP:0000929_open_neural_tube	126	26	2.45477	0.000162235	0.747256
MP:0009748_abnormal_behavioral_response_to_addictive_substance	67	17	3.19548	0.000168397	0.775637
MP:0002733_abnormal_thermal_nociception	86	20	2.85252	0.000170183	0.783864
MP:0009435_abnormal_miniature_inhibitory_postsynaptic_currents	33	11	4.68161	0.000181074	0.834025
MP:0001524_impaired_limb_coordination	44	13	3.93116	0.000190726	0.878485
MP:0003651_abnormal_axon_extension	44	13	3.93116	0.000190726	0.878485
MP:0001436_abnormal_suckling_behavior	68	17	3.1326	0.000204553	0.942169
MP:0002862_altered_righting_response	75	18	2.96875	0.000233838	1
MP:0003993_abnormal_ventral_spinal_root_morphology	11	6	11.1895	0.000251818	1
MP:0003858_enhanced_coordination	15	7	8.16732	0.000258534	1
MP:0011267_abnormal_excitatory_postsynaptic_current_amplitude	15	7	8.16732	0.000258534	1
MP:0020167_abnormal_vertical_activity	144	28	2.27986	0.000266178	1
MP:0002752_abnormal_somatic_nervous_system_morphology	463	68	1.64816	0.00031195	1
MP:0006009_abnormal_neuronal_migration	77	18	2.86746	0.0003318	1
MP:0002826_tonic_seizures	20	8	6.22758	0.000339051	1
MP:0005423_abnormal_somatic_nervous_system_physiology	30	10	4.67717	0.000355843	1
MP:0002108_abnormal_muscle_morphology	499	72	1.61572	0.000355945	1
MP:0005277_abnormal_brainstem_morphology	125	25	2.35742	0.000357449	1
MP:0001984_abnormal_olfaction	25	9	5.25789	0.000365757	1
MP:0000953_abnormal_oligodendrocyte_morphology	25	9	5.25789	0.000365757	1
MP:0012307_impaired_spatial_learning	25	9	5.25789	0.000365757	1
MP:0004169_abnormal_fornicate_gyrus_morphology	8	5	15.5247	0.00037707	1
MP:0002229_neurodegeneration	230	39	1.93608	0.000384792	1
MP:0012690_abnormal_stride_length	47	13	3.58335	0.000392385	1
MP:0011097_embryonic_lethality_between_somite_formation_and_embryo_turning,_complete_penetrance	53	14	3.36621	0.000398896	1
MP:0002738_hyperresponsive_to_tactile_stimuli	5	4	37.1789	0.000412024	1
MP:0006073_abnormal_retinal_bipolar_cell_morphology	16	7	7.25766	0.000421201	1
MP:0020351_decreased_vocalization	16	7	7.25766	0.000421201	1
MP:0011091_prenatal_lethality,_complete_penetrance	178	32	2.07233	0.000443669	1
MP:0012775_abnormal_brain_weight	66	16	3.0037	0.000454278	1
MP:0002916_increased_synaptic_depression	12	6	9.32396	0.000462258	1
MP:0004858_abnormal_nervous_system_regeneration	12	6	9.32396	0.000462258	1
MP:0002980_abnormal_postural_reflex	79	18	2.77277	0.000463577	1
MP:0001386_abnormal_maternal_nurturing	60	15	3.12744	0.000477426	1
MP:0012676_dilated_brain_ventricles	54	14	3.28165	0.000491139	1
MP:0000876_Purkinje_cell_degeneration	54	14	3.28165	0.000491139	1
MP:0000812_abnormal_dentate_gyrus_morphology	54	14	3.28165	0.000491139	1
MP:0004768_abnormal_axonal_transport	21	8	5.7469	0.000501361	1
MP:0005498_hyporesponsive_to_tactile_stimuli	26	9	4.94809	0.000511595	1
MP:0003948_abnormal_gas_homeostasis	258	42	1.84443	0.000563545	1
MP:0002574_increased_vertical_activity	55	14	3.20127	0.000600923	1
MP:0005377_hearing/vestibular/ear_phenotype	374	56	1.67744	0.000653084	1
MP:0005240_abnormal_amacrine_cell_morphology	17	7	6.53192	0.000656288	1
MP:0004086_absent_heartbeat	17	7	6.53192	0.000656288	1
MP:0001983_abnormal_olfactory_system_physiology	27	9	4.67274	0.000701896	1
MP:0012348_decreased_susceptibility_to_induction_of_seizure_by_inducing_agent	22	8	5.33627	0.000721287	1
MP:0002887_decreased_susceptibility_to_pharmacologically_induced_seizures	22	8	5.33627	0.000721287	1
MP:0011098_embryonic_lethality_during_organogenesis,_complete_penetrance	401	59	1.6443	0.000739472	1
MP:0003360_abnormal_depression-related_behavior	82	18	2.64181	0.000745135	1
MP:0000860_abnormal_primary_somatosensory_cortex_morphology	13	6	7.99262	0.000788084	1
MP:0003989_abnormal_barrel_cortex_morphology	13	6	7.99262	0.000788084	1
MP:0001384_abnormal_pup_retrieval	13	6	7.99262	0.000788084	1
MP:0009731_abnormal_offspring_retrieval	13	6	7.99262	0.000788084	1
MP:0005323_dystonia	13	6	7.99262	0.000788084	1
MP:0020157_abnormal_behavioral_response_to_alcohol	13	6	7.99262	0.000788084	1
MP:0008948_decreased_neuron_number	154	28	2.09622	0.000822739	1
MP:0002085_abnormal_embryonic_tissue_morphology	558	77	1.53267	0.00087156	1
MP:0005407_hyperalgesia	39	11	3.67566	0.000909929	1
MP:0003990_decreased_neurotransmitter_release	18	7	5.93757	0.000984452	1
MP:0004057_thin_myocardium_compact_layer	23	8	4.98001	0.00101266	1
MP:0002885_abnormal_AMPA-mediated_synaptic_currents	23	8	4.98001	0.00101266	1
MP:0001515_abnormal_grip_strength	219	36	1.86014	0.00114048	1
MP:0005238_increased_brain_size	40	11	3.54855	0.00114656	1
MP:0000889_abnormal_cerebellar_molecular_layer	40	11	3.54855	0.00114656	1
MP:0001730_embryonic_growth_arrest	165	29	2.01133	0.00117053	1
MP:0008227_absent_anterior_commissure	14	6	6.9914	0.00126629	1
MP:0003084_abnormal_skeletal_muscle_fiber_morphology	100	20	2.34914	0.0013451	1
MP:0003204_decreased_neuron_apoptosis	35	10	3.73933	0.001387	1
MP:0001529_abnormal_vocalization	47	12	3.20903	0.001414	1
MP:0003690_abnormal_glial_cell_physiology	47	12	3.20903	0.001414	1
MP:0001407_short_stride_length	41	11	3.42985	0.00143161	1
MP:0005361_small_pituitary_gland	10	5	9.31398	0.00143614	1
MP:0005646_abnormal_pituitary_gland_physiology	10	5	9.31398	0.00143614	1
MP:0013570_abnormal_neuroendocrine_gland_physiology	10	5	9.31398	0.00143614	1
MP:0014134_abnormal_embryo_morphology	782	101	1.42597	0.00145337	1
MP:0012064_abnormal_astrocyte_number	60	14	2.85146	0.00151265	1
MP:0003998_decreased_thermal_nociceptive_threshold	30	9	4.00327	0.00164057	1
MP:0003224_neuron_degeneration	184	31	1.91169	0.00164072	1
MP:0001053_abnormal_neuromuscular_synapse_morphology	48	12	3.11974	0.00172167	1
MP:0003232_abnormal_forebrain_development	124	23	2.1419	0.0017701	1
MP:0000743_muscle_spasm	42	11	3.31881	0.00177221	1
MP:0008872_abnormal_physiological_response_to_xenobiotic	273	42	1.72132	0.00177745	1
MP:0001077_abnormal_spinal_nerve_morphology	61	14	2.79046	0.00179128	1
MP:0011942_decreased_fluid_intake	15	6	6.21523	0.00193812	1
MP:0004275_abnormal_postnatal_subventricular_zone_morphology	15	6	6.21523	0.00193812	1
MP:0009747_impaired_behavioral_response_to_xenobiotic	55	13	2.89791	0.00194737	1
MP:0005405_axon_degeneration	55	13	2.89791	0.00194737	1
MP:0003720_abnormal_neural_tube_closure	194	32	1.86368	0.00198222	1
MP:0003043_hypoalgesia	82	17	2.45341	0.00200954	1
MP:0001425_abnormal_alcohol_consumption	20	7	5.02313	0.002016	1
MP:0003463_abnormal_single_cell_response	20	7	5.02313	0.002016	1
MP:0005394_taste/olfaction_phenotype	49	12	3.03462	0.00208229	1
MP:0001701_incomplete_embryo_turning	43	11	3.21472	0.00217607	1
MP:0003106_abnormal_fear-related_response	43	11	3.21472	0.00217607	1
MP:0002133_abnormal_respiratory_system_physiology	368	53	1.59723	0.00219021	1
MP:0000822_abnormal_brain_ventricle_morphology	164	28	1.93963	0.00220733	1
MP:0001462_abnormal_avoidance_learning_behavior	56	13	2.8302	0.00231516	1
MP:0001731_abnormal_postnatal_growth	473	65	1.51668	0.00241371	1
MP:0002917_decreased_synaptic_depression	11	5	7.7629	0.00242308	1
MP:0002805_abnormal_conditioned_taste_aversion_behavior	11	5	7.7629	0.00242308	1
MP:0003546_decreased_alcohol_consumption	7	4	12.4059	0.00245622	1
MP:0009141_increased_prepulse_inhibition	26	8	4.14899	0.00247873	1
MP:0000749_muscle_degeneration	26	8	4.14899	0.00247873	1
MP:0001051_abnormal_somatic_motor_system_morphology	50	12	2.95448	0.00250241	1
MP:0009046_muscle_twitch	44	11	3.11719	0.00265149	1
MP:0008569_lethality_at_weaning	57	13	2.76555	0.00273809	1
MP:0003354_astrocytosis	57	13	2.76555	0.00273809	1
MP:0000266_abnormal_heart_morphology	743	95	1.4047	0.00274953	1
MP:0002176_increased_brain_weight	21	7	4.66392	0.00277331	1
MP:0001382_abnormal_nursing	16	6	5.59242	0.00284827	1
MP:0006206_embryonic_lethality_between_somite_formation_and_embryo_turning	64	14	2.62207	0.00289344	1
MP:0010592_abnormal_atrioventricular_septum_morphology	45	11	3.02471	0.00320731	1
MP:0003018_abnormal_circulating_chloride_level	39	10	3.22215	0.00335818	1
MP:0009750_impaired_behavioral_response_to_addictive_substance	33	9	3.50204	0.00338955	1
MP:0002961_abnormal_axon_guidance	33	9	3.50204	0.00338955	1
MP:0003091_abnormal_cell_migration	250	38	1.69274	0.00355791	1
MP:0001575_cyanosis	116	21	2.07572	0.00371475	1
MP:0002736_abnormal_nociception_after_inflammation	22	7	4.35267	0.00373092	1
MP:0000951_sporadic_seizures	22	7	4.35267	0.00373092	1
MP:0012065_increased_astrocyte_number	59	13	2.64466	0.00377346	1
MP:0004087_abnormal_muscle_fiber_morphology	194	31	1.792	0.00380567	1
MP:0004994_abnormal_brain_wave_pattern	46	11	2.93801	0.0038529	1
MP:0002920_decreased_paired-pulse_facilitation	17	6	5.08354	0.0040439	1
MP:0006113_abnormal_heart_septum_morphology	211	33	1.74775	0.00407184	1
MP:0000825_dilated_lateral_ventricles	40	10	3.11464	0.00409539	1
MP:0002804_abnormal_motor_learning	40	10	3.11464	0.00409539	1
MP:0010379_decreased_respiratory_quotient	28	8	3.73275	0.00413914	1
MP:0009358_environmentally_induced_seizures	28	8	3.73275	0.00413914	1
MP:0011086_postnatal_lethality,_incomplete_penetrance	362	51	1.55361	0.00416074	1
MP:0002188_small_heart	140	24	1.94469	0.00418321	1
MP:0000826_abnormal_third_ventricle_morphology	53	12	2.73736	0.0041918	1
MP:0009546_absent_gastric_milk_in_neonates	53	12	2.73736	0.0041918	1
MP:0001177_atelectasis	53	12	2.73736	0.0041918	1
MP:0004076_abnormal_vitelline_vascular_remodeling	34	9	3.36156	0.00421965	1
MP:0005388_respiratory_system_phenotype	618	80	1.41815	0.00426091	1
MP:0005391_vision/eye_phenotype	791	99	1.36968	0.00432426	1
MP:0002925_abnormal_cardiovascular_development	424	58	1.50365	0.00448827	1
MP:0000934_abnormal_telencephalon_development	74	15	2.38088	0.00451476	1
MP:0006074_abnormal_retinal_rod_bipolar_cell_morphology	8	4	9.30403	0.00453536	1
MP:0003787_abnormal_imprinting	8	4	9.30403	0.00453536	1
MP:0002922_decreased_post-tetanic_potentiation	8	4	9.30403	0.00453536	1
MP:0011110_preweaning_lethality,_incomplete_penetrance	287	42	1.61996	0.00454556	1
MP:0011089_perinatal_lethality,_complete_penetrance	149	25	1.89542	0.00468627	1
MP:0000952_abnormal_CNS_glial_cell_morphology	149	25	1.89542	0.00468627	1
MP:0001732_postnatal_growth_retardation	460	62	1.47932	0.00471067	1
MP:0000759_abnormal_skeletal_muscle_morphology	205	32	1.74276	0.00476995	1
MP:0008547_abnormal_neocortex_morphology	23	7	4.08038	0.00492017	1
MP:0004274_abnormal_embryonic/fetal_subventricular_zone_morphology	23	7	4.08038	0.00492017	1
MP:0010281_increased_nervous_system_tumor_incidence	23	7	4.08038	0.00492017	1
MP:0004056_abnormal_myocardium_compact_layer_morphology	41	10	3.01339	0.00495467	1
MP:0000878_abnormal_Purkinje_cell_number	41	10	3.01339	0.00495467	1
MP:0000852_small_cerebellum	75	15	2.34097	0.00514967	1
MP:0008281_abnormal_hippocampus_size	35	9	3.23189	0.00520019	1
MP:0004196_abnormal_prenatal_growth/weight/body_size	668	85	1.39101	0.00520042	1
MP:0003953_abnormal_hormone_level	471	63	1.46623	0.00523665	1
MP:0011275_abnormal_behavioral_response_to_light	29	8	3.55471	0.0052378	1
MP:0005241_abnormal_retinal_ganglion_layer_morphology	48	11	2.77858	0.00545327	1
MP:0010771_integument_phenotype	853	105	1.34421	0.00553375	1
MP:0009409_abnormal_skeletal_muscle_fiber_type_ratio	18	6	4.65953	0.00557362	1
MP:0008788_abnormal_fetal_cardiomyocyte_morphology	18	6	4.65953	0.00557362	1
MP:0013021_abnormal_Ly6C_high_monocyte_number	18	6	4.65953	0.00557362	1
MP:0003634_abnormal_glial_cell_morphology	199	31	1.73753	0.00558834	1
MP:0000277_abnormal_heart_shape	13	5	5.81974	0.0057209	1
MP:0011947_abnormal_fluid_intake	55	12	2.60941	0.00575468	1
MP:0008770_decreased_survivor_rate	113	20	2.01748	0.00593268	1
MP:0003871_abnormal_myelin_sheath_morphology	42	10	2.91894	0.00594919	1
MP:0011940_decreased_food_intake	42	10	2.91894	0.00594919	1
MP:0001899_absent_long_term_depression	24	7	3.83925	0.00637336	1
MP:0004979_abnormal_neuronal_precursor_cell_number	24	7	3.83925	0.00637336	1
MP:0004810_decreased_hematopoietic_stem_cell_number	24	7	3.83925	0.00637336	1
MP:0010055_abnormal_sensory_neuron_physiology	24	7	3.83925	0.00637336	1
MP:0000937_abnormal_motor_neuron_morphology	84	16	2.20382	0.00644612	1
MP:0003460_decreased_fear-related_response	30	8	3.39274	0.00654588	1
MP:0001438_aphagia	70	14	2.33934	0.00675915	1
MP:0000920_abnormal_myelination	92	17	2.12358	0.00694711	1
MP:0001574_abnormal_oxygen_level	130	22	1.91202	0.00694859	1
MP:0002200_abnormal_brain_ventricular_system_morphology	194	30	1.72127	0.00704962	1
MP:0000823_abnormal_lateral_ventricle_morphology	100	18	2.05721	0.00736319	1
MP:0008503_abnormal_spinal_cord_grey_matter_morphology	100	18	2.05721	0.00736319	1
MP:0001963_abnormal_hearing_physiology	236	35	1.64068	0.007416	1
MP:0003243_abnormal_dopaminergic_neuron_morphology	19	6	4.30083	0.0074865	1
MP:0009751_enhanced_behavioral_response_to_alcohol	9	4	7.4417	0.00753931	1
MP:0010047_axonal_spheroids	9	4	7.4417	0.00753931	1
MP:0001435_no_suckling_reflex	9	4	7.4417	0.00753931	1
MP:0004980_increased_neuronal_precursor_cell_number	9	4	7.4417	0.00753931	1
MP:0000447_flattened_snout	9	4	7.4417	0.00753931	1
MP:0010831_lethality,_incomplete_penetrance	139	23	1.86126	0.00772107	1
MP:0013561_abnormal_endocrine_gland_physiology	171	27	1.7624	0.00779805	1
MP:0008335_decreased_gonadotroph_cell_number	5	3	13.9411	0.00791572	1
MP:0003202_abnormal_neuron_apoptosis	116	20	1.95371	0.00796823	1
MP:0002088_abnormal_embryonic_growth/weight/body_size	561	72	1.399	0.00803696	1
MP:0002625_heart_left_ventricle_hypertrophy	31	8	3.24485	0.00808694	1
MP:0003019_increased_circulating_chloride_level	25	7	3.62579	0.00812332	1
MP:0008108_abnormal_small_intestinal_villus_morphology	25	7	3.62579	0.00812332	1
MP:0002080_prenatal_lethality	1375	159	1.26157	0.00818841	1
MP:0012007_abnormal_chloride_level	44	10	2.74662	0.00839875	1
MP:0010412_atrioventricular_septal_defect	44	10	2.74662	0.00839875	1
MP:0005329_abnormal_myocardium_layer_morphology	213	32	1.66399	0.00844476	1
MP:0003878_abnormal_ear_physiology	255	37	1.59957	0.00853812	1
MP:0001422_abnormal_drinking_behavior	65	13	2.33772	0.00888616	1
MP:0000886_abnormal_cerebellar_granule_layer_morphology	58	12	2.43841	0.0089278	1
MP:0011109_lethality_throughout_fetal_growth_and_development,_incomplete_penetrance	125	21	1.894	0.00895116	1
MP:0011088_neonatal_lethality,_incomplete_penetrance	157	25	1.77862	0.00919226	1
MP:0002090_abnormal_vision	38	9	2.89646	0.00921825	1
MP:0005406_abnormal_heart_size	351	48	1.49675	0.0093147	1
MP:0001729_impaired_embryo_implantation	2	2	Inf	0.00947207	1
MP:0005508_abnormal_skeleton_morphology	1038	123	1.28827	0.00956819	1
MP:0001697_abnormal_embryo_size	422	56	1.4481	0.00963559	1
MP:0010630_abnormal_cardiac_muscle_tissue_morphology	215	32	1.64537	0.0096615	1
MP:0000752_dystrophic_muscle	20	6	3.99247	0.009831	1
MP:0013024_abnormal_Ly6C_low_monocyte_number	20	6	3.99247	0.009831	1
MP:0001943_abnormal_respiration	266	38	1.57064	0.00994506	1
MP:0004085_abnormal_heartbeat	142	23	1.81371	0.00996074	1
MP:0002161_abnormal_fertility/fecundity	676	84	1.35027	0.0100461	1
MP:0012555_decreased_cell_death	88	16	2.08024	0.0101278	1
MP:0002182_abnormal_astrocyte_morphology	88	16	2.08024	0.0101278	1
MP:0006043_decreased_apoptosis	88	16	2.08024	0.0101278	1
MP:0004231_abnormal_calcium_ion_homeostasis	88	16	2.08024	0.0101278	1
MP:0004808_abnormal_hematopoietic_stem_cell_morphology	52	11	2.50628	0.0101924	1
MP:0000939_decreased_motor_neuron_number	26	7	3.43456	0.0102029	1
MP:0000281_abnormal_interventricular_septum_morphology	183	28	1.69762	0.0104024	1
MP:0003727_abnormal_retinal_layer_morphology	208	31	1.64725	0.0105531	1
MP:0003105_abnormal_heart_atrium_morphology	127	21	1.85762	0.01069	1
MP:0010402_ventricular_septal_defect	151	24	1.77368	0.0108021	1
MP:0005418_abnormal_circulating_hormone_level	416	55	1.44107	0.0110091	1
MP:0010545_abnormal_heart_layer_morphology	217	32	1.62716	0.0110189	1
MP:0010866_abnormal_prenatal_body_size	515	66	1.39342	0.0112644	1
MP:0009754_enhanced_behavioral_response_to_cocaine	15	5	4.65514	0.0113245	1
MP:0000738_impaired_muscle_contractility	120	20	1.87446	0.0115268	1
MP:0003544_abnormal_vascular_endothelial_cell_migration	10	4	6.20292	0.0116081	1
MP:0002762_ectopic_cerebellar_granule_cells	10	4	6.20292	0.0116081	1
MP:0001499_abnormal_kindling_response	10	4	6.20292	0.0116081	1
MP:0011270_decreased_excitatory_postsynaptic_current_amplitude	10	4	6.20292	0.0116081	1
MP:0011448_decreased_dopaminergic_neuron_number	10	4	6.20292	0.0116081	1
MP:0011003_reduced_AMPA-mediated_synaptic_currents	10	4	6.20292	0.0116081	1
MP:0002757_decreased_vertical_activity	97	17	1.98962	0.011765	1
MP:0002183_gliosis	105	18	1.93779	0.0121407	1
MP:0009644_uremia	105	18	1.93779	0.0121407	1
MP:0006208_lethality_throughout_fetal_growth_and_development	244	35	1.57622	0.0122573	1
MP:0006207_embryonic_lethality_during_organogenesis	499	64	1.39374	0.0122608	1
MP:0014141_abnormal_mesoderm_morphology	75	14	2.14627	0.0124516	1
MP:0005221_abnormal_rostral-caudal_axis_patterning	75	14	2.14627	0.0124516	1
MP:0002092_abnormal_eye_morphology	747	91	1.32057	0.0125833	1
MP:0008221_abnormal_hippocampal_commissure_morphology	21	6	3.7262	0.0126541	1
MP:0001290_delayed_eyelid_opening	21	6	3.7262	0.0126541	1
MP:0003058_increased_insulin_secretion	21	6	3.7262	0.0126541	1
MP:0001353_increased_aggression_towards_mice	21	6	3.7262	0.0126541	1
MP:0001923_reduced_female_fertility	137	22	1.79394	0.0127235	1
MP:0009398_abnormal_skeletal_muscle_fiber_size	68	13	2.20927	0.0129466	1
MP:0000854_abnormal_cerebellum_development	68	13	2.20927	0.0129466	1
MP:0001522_impaired_swimming	40	9	2.70899	0.0129739	1
MP:0000880_decreased_Purkinje_cell_number	40	9	2.70899	0.0129739	1
MP:0002175_decreased_brain_weight	47	10	2.52301	0.0134375	1
MP:0009768_impaired_somite_development	54	11	2.389	0.0135138	1
MP:0002127_abnormal_cardiovascular_system_morphology	993	117	1.27657	0.0135458	1
MP:0001919_abnormal_reproductive_system_physiology	760	92	1.31064	0.0142471	1
MP:0008056_abnormal_retinal_ganglion_cell_morphology	34	8	2.86938	0.0143459	1
MP:0001501_abnormal_sleep_pattern	34	8	2.86938	0.0143459	1
MP:0004220_abnormal_peripheral_nervous_system_regeneration	6	3	9.29409	0.0146909	1
MP:0010375_increased_kidney_iron_level	6	3	9.29409	0.0146909	1
MP:0013188_abnormal_gastrocnemius_weight	6	3	9.29409	0.0146909	1
MP:0008954_abnormal_cellular_hemoglobin_content	6	3	9.29409	0.0146909	1
MP:0008742_abnormal_kidney_iron_level	6	3	9.29409	0.0146909	1
MP:0002803_abnormal_operant_conditioning_behavior	6	3	9.29409	0.0146909	1
MP:0002664_decreased_circulating_adrenocorticotropin_level	6	3	9.29409	0.0146909	1
MP:0011827_impaired_neuron_differentiation	6	3	9.29409	0.0146909	1
MP:0005480_increased_circulating_triiodothyronine_level	6	3	9.29409	0.0146909	1
MP:0005474_increased_triiodothyronine_level	6	3	9.29409	0.0146909	1
MP:0008916_abnormal_astrocyte_physiology	16	5	4.23175	0.0151773	1
MP:0009946_abnormal_olfactory_bulb_layer_morphology	16	5	4.23175	0.0151773	1
MP:0005472_abnormal_triiodothyronine_level	16	5	4.23175	0.0151773	1
MP:0002001_blindness	16	5	4.23175	0.0151773	1
MP:0004812_abnormal_linear_vestibular_evoked_potential	16	5	4.23175	0.0151773	1
MP:0008936_abnormal_pituitary_gland_size	16	5	4.23175	0.0151773	1
MP:0003075_altered_response_to_CNS_ischemic_injury	41	9	2.62401	0.0152294	1
MP:0005389_reproductive_system_phenotype	950	112	1.27562	0.0153501	1
MP:0000267_abnormal_heart_development	197	29	1.62144	0.0153662	1
MP:0010578_abnormal_heart_left_ventricle_size	55	11	2.3345	0.0154536	1
MP:0002061_abnormal_aggression-related_behavior	55	11	2.3345	0.0154536	1
MP:0001722_pale_yolk_sac	55	11	2.3345	0.0154536	1
MP:0008283_small_hippocampus	28	7	3.10703	0.0154796	1
MP:0010403_atrial_septal_defect	48	10	2.45632	0.0155386	1
MP:0005667_abnormal_circulating_leptin_level	100	17	1.91702	0.0157292	1
MP:0000827_dilated_third_ventricle	22	6	3.49303	0.0160003	1
MP:0003542_abnormal_vascular_endothelial_cell_development	22	6	3.49303	0.0160003	1
MP:0000243_myoclonus	22	6	3.49303	0.0160003	1
MP:0002735_abnormal_chemical_nociception	22	6	3.49303	0.0160003	1
MP:0001718_abnormal_visceral_yolk_sac_morphology	116	19	1.83435	0.0161832	1
MP:0004857_abnormal_heart_weight	132	21	1.77286	0.0162375	1
MP:0002018_increased_malignant_tumor_incidence	124	20	1.80152	0.0162521	1
MP:0000496_abnormal_small_intestine_morphology	70	13	2.13135	0.0163601	1
MP:0003564_abnormal_insulin_secretion	70	13	2.13135	0.0163601	1
MP:0005390_skeleton_phenotype	1067	124	1.2568	0.0168057	1
MP:0003037_increased_myocardial_infarction_size	11	4	5.3155	0.0168567	1
MP:0002812_spherocytosis	11	4	5.3155	0.0168567	1
MP:0002969_impaired_social_transmission_of_food_preference	11	4	5.3155	0.0168567	1
MP:0004813_absent_linear_vestibular_evoked_potential	11	4	5.3155	0.0168567	1
MP:0008432_abnormal_long_term_spatial_reference_memory	11	4	5.3155	0.0168567	1
MP:0003005_abnormal_hippocampal_fimbria_morphology	11	4	5.3155	0.0168567	1
MP:0013023_decreased_Ly6C_high_monocyte_number	11	4	5.3155	0.0168567	1
MP:0012296_impaired_discrimination_learning	11	4	5.3155	0.0168567	1
MP:0002696_decreased_circulating_glucagon_level	11	4	5.3155	0.0168567	1
MP:0004142_abnormal_muscle_tone	35	8	2.7628	0.0170558	1
MP:0011723_ectopic_neuron	35	8	2.7628	0.0170558	1
MP:0000282_abnormal_interatrial_septum_morphology	63	12	2.1979	0.0170589	1
MP:0013560_abnormal_endocrine_gland_morphology	426	55	1.40035	0.0171799	1
MP:0009404_centrally_nucleated_skeletal_muscle_fibers	42	9	2.54418	0.0177603	1
MP:0004701_decreased_circulating_insulin-like_growth_factor_I_level	29	7	2.96508	0.0187384	1
MP:0001685_abnormal_endoderm_development	29	7	2.96508	0.0187384	1
MP:0004158_right_aortic_arch	29	7	2.96508	0.0187384	1
MP:0005380_embryo_phenotype	1014	118	1.25683	0.0188173	1
MP:0005379_endocrine/exocrine_gland_phenotype	1005	117	1.25713	0.0190843	1
MP:0004263_abnormal_limb_posture	17	5	3.87808	0.0198162	1
MP:0002220_large_lymphoid_organs	17	5	3.87808	0.0198162	1
MP:0000890_thin_cerebellar_molecular_layer	17	5	3.87808	0.0198162	1
MP:0020158_abnormal_behavioral_response_to_cocaine	23	6	3.28719	0.0199109	1
MP:0008947_increased_neuron_number	36	8	2.66382	0.0201151	1
MP:0001921_reduced_fertility	305	41	1.46206	0.0201465	1
MP:0014195_abnormal_endocrine_pancreas_secretion	72	13	2.05859	0.0204173	1
MP:0000755_hindlimb_paralysis	43	9	2.46905	0.0205842	1
MP:0004098_abnormal_cerebellar_granule_cell_morphology	30	7	2.83589	0.0224492	1
MP:0000790_abnormal_stratification_in_cerebral_cortex	30	7	2.83589	0.0224492	1
MP:0005620_abnormal_muscle_contractility	161	24	1.64208	0.022526	1
MP:0001695_abnormal_gastrulation	212	30	1.54739	0.023001	1
MP:0011101_prenatal_lethality,_incomplete_penetrance	195	28	1.57317	0.0230601	1
MP:0003329_amyloid_beta_deposits	12	4	4.65077	0.0233732	1
MP:0009412_skeletal_muscle_fiber_degeneration	12	4	4.65077	0.0233732	1
MP:0010819_primary_atelectasis	12	4	4.65077	0.0233732	1
MP:0001096_abnormal_glossopharyngeal_ganglion_morphology	12	4	4.65077	0.0233732	1
MP:0010551_abnormal_coronary_vessel_morphology	37	8	2.57165	0.023545	1
MP:0010579_increased_heart_left_ventricle_size	44	9	2.39808	0.0237175	1
MP:0002626_increased_heart_rate	44	9	2.39808	0.0237175	1
MP:0000921_demyelination	44	9	2.39808	0.0237175	1
MP:0000259_abnormal_vascular_development	282	38	1.46455	0.0237996	1
MP:0008325_abnormal_gonadotroph_morphology	7	3	6.96994	0.023867	1
MP:0012314_enhanced_learning	7	3	6.96994	0.023867	1
MP:0014101_decreased_chondrocyte_proliferation	7	3	6.96994	0.023867	1
MP:0014099_abnormal_chondrocyte_proliferation	7	3	6.96994	0.023867	1
MP:0011918_abnormal_PQ_interval	7	3	6.96994	0.023867	1
MP:0002774_small_prostate_gland	7	3	6.96994	0.023867	1
MP:0003266_biliary_cyst	7	3	6.96994	0.023867	1
MP:0002465_abnormal_eosinophil_physiology	7	3	6.96994	0.023867	1
MP:0002031_increased_adrenal_gland_tumor_incidence	7	3	6.96994	0.023867	1
MP:0000188_abnormal_circulating_glucose_level	371	48	1.40033	0.0240618	1
MP:0004264_abnormal_extraembryonic_tissue_physiology	162	24	1.62997	0.0240996	1
MP:0005655_increased_aggression	24	6	3.10451	0.0244234	1
MP:0014062_nervous_system_inclusion_bodies	24	6	3.10451	0.0244234	1
MP:0008813_decreased_common_myeloid_progenitor_cell_number	24	6	3.10451	0.0244234	1
MP:0012312_impaired_avoidance_learning_behavior	24	6	3.10451	0.0244234	1
MP:0001689_incomplete_somite_formation	24	6	3.10451	0.0244234	1
MP:0003691_abnormal_microglial_cell_physiology	24	6	3.10451	0.0244234	1
MP:0001700_abnormal_embryo_turning	113	18	1.77273	0.0245356	1
MP:0001698_decreased_embryo_size	345	45	1.41246	0.024972	1
MP:0002694_abnormal_pancreas_secretion	74	13	1.99062	0.0251842	1
MP:0006335_abnormal_hearing_electrophysiology	205	29	1.54612	0.0251943	1
MP:0009009_absent_estrous_cycle	18	5	3.57966	0.0252941	1
MP:0001883_increased_mammary_adenocarcinoma_incidence	18	5	3.57966	0.0252941	1
MP:0003974_abnormal_endocardium_morphology	18	5	3.57966	0.0252941	1
MP:0005537_abnormal_cerebral_aqueduct_morphology	18	5	3.57966	0.0252941	1
MP:0003063_increased_coping_response	18	5	3.57966	0.0252941	1
MP:0001404_no_spontaneous_movement	18	5	3.57966	0.0252941	1
MP:0001585_hemolytic_anemia	18	5	3.57966	0.0252941	1
MP:0008823_abnormal_interventricular_septum_membranous_part_morphology	59	11	2.13891	0.0253452	1
MP:0010418_perimembraneous_ventricular_septal_defect	59	11	2.13891	0.0253452	1
MP:0010571_shortened_ST_segment	3	2	18.5667	0.0265755	1
MP:0008098_decreased_plasma_cell_number	3	2	18.5667	0.0265755	1
MP:0005044_sepsis	3	2	18.5667	0.0265755	1
MP:0013518_abnormal_CD4-positive_NK_T_cell_number	3	2	18.5667	0.0265755	1
MP:0004700_abnormal_circulating_insulin-like_growth_factor_I_level	31	7	2.71744	0.0266382	1
MP:0006108_abnormal_hindbrain_development	106	17	1.78634	0.0266941	1
MP:0000753_paralysis	67	12	2.03704	0.0268258	1
MP:0013147_limb_paralysis	45	9	2.33128	0.0271764	1
MP:0009344_abnormal_ovulation_cycle	38	8	2.48563	0.0273654	1
MP:0004874_abnormal_timing_of_postnatal_eyelid_opening	38	8	2.48563	0.0273654	1
MP:0001927_abnormal_estrous_cycle	38	8	2.48563	0.0273654	1
MP:0010435_abnormal_heart_atrium_and_ventricle_connection	38	8	2.48563	0.0273654	1
MP:0001264_increased_body_size	164	24	1.60626	0.0275001	1
MP:0001625_cardiac_hypertrophy	83	14	1.89561	0.0285178	1
MP:0008874_decreased_physiological_sensitivity_to_xenobiotic	115	18	1.73573	0.0287702	1
MP:0020468_abnormal_circadian_behavior_period	25	6	2.94041	0.0295708	1
MP:0003969_abnormal_luteinizing_hormone_level	25	6	2.94041	0.0295708	1
MP:0005253_abnormal_eye_physiology	208	29	1.51961	0.0299389	1
MP:0004959_abnormal_prostate_gland_size	13	4	4.13393	0.0312186	1
MP:0003081_abnormal_soleus_morphology	13	4	4.13393	0.0312186	1
MP:0003562_abnormal_pancreatic_beta_cell_physiology	84	14	1.86811	0.0312779	1
MP:0008831_abnormal_insulin-like_growth_factor_I_level	32	7	2.60843	0.0313291	1
MP:0010292_increased_alimentary_system_tumor_incidence	39	8	2.405	0.0315949	1
MP:0008000_increased_ovary_tumor_incidence	19	5	3.32361	0.031654	1
MP:0009969_abnormal_cerebral_cortex_pyramidal_cell_morphology	19	5	3.32361	0.031654	1
MP:0010168_increased_CD4-positive,_CD25-positive,_alpha-beta_regulatory_T_cell_number	19	5	3.32361	0.031654	1
MP:0009453_enhanced_contextual_conditioning_behavior	19	5	3.32361	0.031654	1
MP:0003732_abnormal_retinal_outer_plexiform_layer_morphology	19	5	3.32361	0.031654	1
MP:0004952_increased_spleen_weight	61	11	2.05285	0.0317261	1
MP:0002078_abnormal_glucose_homeostasis	589	71	1.29548	0.0318513	1
MP:0005164_abnormal_response_to_injury	218	30	1.49683	0.0322581	1
MP:0003983_decreased_cholesterol_level	167	24	1.57195	0.0332738	1
MP:0012225_decreased_sterol_level	167	24	1.57195	0.0332738	1
MP:0000440_domed_cranium	54	10	2.11978	0.033548	1
MP:0011496_abnormal_head_size	54	10	2.11978	0.033548	1
MP:0002032_increased_sarcoma_incidence	54	10	2.11978	0.033548	1
MP:0005565_increased_blood_urea_nitrogen_level	77	13	1.89666	0.0338043	1
MP:0002566_abnormal_sexual_interaction	47	9	2.20819	0.0351296	1
MP:0002177_abnormal_outer_ear_morphology	62	11	2.01236	0.0353116	1
MP:0009590_increased_gonad_tumor_incidence	26	6	2.79312	0.0353811	1
MP:0000751_myopathy	26	6	2.79312	0.0353811	1
MP:0002914_abnormal_endplate_potential	8	3	5.57594	0.0354659	1
MP:0020525_abnormal_thalamus_size	8	3	5.57594	0.0354659	1
MP:0009277_increased_brain_tumor_incidence	8	3	5.57594	0.0354659	1
MP:0010556_thin_ventricle_myocardium_compact_layer	8	3	5.57594	0.0354659	1
MP:0000434_megacephaly	8	3	5.57594	0.0354659	1
MP:0003194_abnormal_frequency_of_paradoxical_sleep	8	3	5.57594	0.0354659	1
MP:0010069_increased_serotonin_level	8	3	5.57594	0.0354659	1
MP:0008764_increased_mast_cell_degranulation	8	3	5.57594	0.0354659	1
MP:0003450_enlarged_pancreas	8	3	5.57594	0.0354659	1
MP:0005252_abnormal_Meibomian_gland_morphology	8	3	5.57594	0.0354659	1
MP:0004814_reduced_linear_vestibular_evoked_potential	8	3	5.57594	0.0354659	1
MP:0008411_decreased_cellular_sensitivity_to_ultraviolet_irradiation	8	3	5.57594	0.0354659	1
MP:0003026_decreased_vasoconstriction	8	3	5.57594	0.0354659	1
MP:0004302_abnormal_Deiters_cell_morphology	8	3	5.57594	0.0354659	1
MP:0013438_dysmyelination	8	3	5.57594	0.0354659	1
MP:0005422_osteosclerosis	8	3	5.57594	0.0354659	1
MP:0005291_abnormal_glucose_tolerance	255	34	1.44397	0.0357281	1
MP:0001629_abnormal_heart_rate	118	18	1.68301	0.036116	1
MP:0004948_abnormal_neuronal_precursor_proliferation	40	8	2.32968	0.0362501	1
MP:0002084_abnormal_developmental_patterning	282	37	1.41824	0.0364424	1
MP:0011083_lethality_at_weaning,_complete_penetrance	33	7	2.5078	0.036543	1
MP:0012773_abnormal_CD4-positive,_CD25-positive,_alpha-beta_regulatory_T_cell_number	33	7	2.5078	0.036543	1
MP:0000897_abnormal_midbrain_morphology	78	13	1.86706	0.0370994	1
MP:0000914_exencephaly	135	20	1.62689	0.0371649	1
MP:0000274_enlarged_heart	247	33	1.44689	0.0371979	1
MP:0001953_respiratory_failure	94	15	1.77369	0.037353	1
MP:0002833_increased_heart_weight	86	14	1.81583	0.037373	1
MP:0002163_abnormal_gland_morphology	916	105	1.2287	0.0376756	1
MP:0001544_abnormal_cardiovascular_system_physiology	764	89	1.24851	0.0380251	1
MP:0000003_abnormal_adipose_tissue_morphology	474	58	1.31403	0.0383945	1
MP:0002913_abnormal_PNS_synaptic_transmission	20	5	3.1014	0.0389283	1
MP:0004996_abnormal_CNS_synapse_formation	20	5	3.1014	0.0389283	1
MP:0004000_impaired_passive_avoidance_behavior	20	5	3.1014	0.0389283	1
MP:0000968_abnormal_sensory_neuron_innervation_pattern	48	9	2.15118	0.0396506	1
MP:0005553_increased_circulating_creatinine_level	48	9	2.15118	0.0396506	1
MP:0002652_thin_myocardium	48	9	2.15118	0.0396506	1
MP:0001056_abnormal_cranial_nerve_morphology	136	20	1.61266	0.0397574	1
MP:0002128_abnormal_blood_circulation	356	45	1.36051	0.0398836	1
MP:0006340_abnormal_fourth_pharyngeal_arch_morphology	14	4	3.71969	0.0404278	1
MP:0002878_abnormal_corticospinal_tract_morphology	14	4	3.71969	0.0404278	1
MP:0001496_audiogenic_seizures	14	4	3.71969	0.0404278	1
MP:0001890_anencephaly	14	4	3.71969	0.0404278	1
MP:0013026_decreased_Ly6C_low_monocyte_number	14	4	3.71969	0.0404278	1
MP:0008458_abnormal_cortical_ventricular_zone_morphology	14	4	3.71969	0.0404278	1
MP:0004432_abnormal_cochlear_hair_cell_physiology	14	4	3.71969	0.0404278	1
MP:0005476_abnormal_circulating_triiodothyronine_level	14	4	3.71969	0.0404278	1
MP:0002690_akinesia	14	4	3.71969	0.0404278	1
MP:0001690_failure_of_somite_differentiation	27	6	2.65983	0.0418773	1
MP:0002196_absent_corpus_callosum	27	6	2.65983	0.0418773	1
MP:0001973_increased_thermal_nociceptive_threshold	56	10	2.02712	0.0419111	1
MP:0000226_abnormal_mean_corpuscular_volume	137	20	1.59867	0.0424798	1
MP:0003229_abnormal_vitelline_vasculature_morphology	137	20	1.59867	0.0424798	1
MP:0001560_abnormal_circulating_insulin_level	241	32	1.43578	0.0427338	1
MP:0004261_abnormal_embryonic_neuroepithelium_morphology	64	11	1.93598	0.043318	1
MP:0013151_abnormal_incidence_of_induced_tumors	104	16	1.69853	0.0433263	1
MP:0000060_delayed_bone_ossification	72	12	1.86602	0.0440831	1
MP:0001924_infertility	386	48	1.3355	0.0442747	1
MP:0010147_abnormal_endocrine_pancreas_physiology	88	14	1.7663	0.0442748	1
MP:0009400_decreased_skeletal_muscle_fiber_size	49	9	2.09714	0.0445502	1
MP:0005668_decreased_circulating_leptin_level	57	10	1.98376	0.0465837	1
MP:0001614_abnormal_blood_vessel_morphology	592	70	1.2651	0.0470327	1
MP:0005195_abnormal_posterior_eye_segment_morphology	406	50	1.32096	0.0470921	1
MP:0008911_induced_hyperactivity	21	5	2.90745	0.047139	1
MP:0003227_abnormal_vascular_branching_morphogenesis	21	5	2.90745	0.047139	1
MP:0008263_abnormal_hippocampus_CA1_region_morphology	21	5	2.90745	0.047139	1
MP:0004951_abnormal_spleen_weight	97	15	1.70814	0.0474722	1
MP:0000633_abnormal_pituitary_gland_morphology	65	11	1.89992	0.0477554	1
MP:0005457_abnormal_percent_body_fat/body_weight	73	12	1.83524	0.0482881	1
MP:0005328_abnormal_circulating_creatinine_level	73	12	1.83524	0.0482881	1
MP:0010288_increased_gland_tumor_incidence	81	13	1.78408	0.0483438	1
MP:0010279_increased_gastrointestinal_tumor_incidence	35	7	2.32809	0.0486083	1
MP:0002745_abnormal_atrioventricular_valve_morphology	35	7	2.32809	0.0486083	1
MP:0008397_abnormal_CD4-positive,_CD25-positive,_alpha-beta_regulatory_T_cell_morphology	35	7	2.32809	0.0486083	1
MP:0000872_abnormal_cerebellum_external_granule_cell_layer_morphology	35	7	2.32809	0.0486083	1
MP:0010240_decreased_skeletal_muscle_size	35	7	2.32809	0.0486083	1
MP:0002799_abnormal_passive_avoidance_behavior	35	7	2.32809	0.0486083	1
MP:0013293_embryonic_lethality_prior_to_tooth_bud_stage	537	64	1.27516	0.0488795	1
MP:0002741_small_olfactory_bulb	28	6	2.53862	0.0490767	1
MP:0003545_increased_alcohol_consumption	9	3	4.6464	0.0494292	1
MP:0009535_abnormal_skin_sebaceous_gland_morphology	9	3	4.6464	0.0494292	1
MP:0014086_hemangioma	9	3	4.6464	0.0494292	1
MP:0003814_vascular_smooth_muscle_hypoplasia	9	3	4.6464	0.0494292	1
MP:0020469_prolonged_circadian_behavior_period	9	3	4.6464	0.0494292	1
MP:0008104_abnormal_amacrine_cell_number	9	3	4.6464	0.0494292	1
MP:0010963_abnormal_compact_bone_volume	9	3	4.6464	0.0494292	1
MP:0005645_abnormal_hypothalamus_physiology	9	3	4.6464	0.0494292	1
MP:0004780_abnormal_surfactant_secretion	9	3	4.6464	0.0494292	1
MP:0009153_increased_pancreas_tumor_incidence	9	3	4.6464	0.0494292	1
MP:0005128_decreased_adrenocorticotropin_level	9	3	4.6464	0.0494292	1
MP:0002798_abnormal_active_avoidance_behavior	9	3	4.6464	0.0494292	1
MP:0003563_abnormal_pancreatic_alpha_cell_physiology	9	3	4.6464	0.0494292	1
MP:0003565_abnormal_glucagon_secretion	9	3	4.6464	0.0494292	1
MP:0000611_jaundice	4	2	9.28419	0.0497374	1
MP:0003819_increased_left_ventricle_diastolic_pressure	4	2	9.28419	0.0497374	1
MP:0009331_absent_primitive_node	4	2	9.28419	0.0497374	1
MP:0009401_increased_skeletal_muscle_fiber_diameter	4	2	9.28419	0.0497374	1
MP:0010960_abnormal_compact_bone_mass	4	2	9.28419	0.0497374	1
MP:0001087_abnormal_nodose_ganglion_morphology	4	2	9.28419	0.0497374	1
MP:0011465_abnormal_urine_urea_nitrogen_level	4	2	9.28419	0.0497374	1
MP:0002740_heart_hypoplasia	50	9	2.04575	0.0498386	1
MP:0002640_reticulocytosis	50	9	2.04575	0.0498386	1
MP:0000688_lymphoid_hyperplasia	15	4	3.38127	0.0510108	1
MP:0009415_skeletal_muscle_degeneration	15	4	3.38127	0.0510108	1
MP:0002102_abnormal_ear_morphology	227	30	1.42677	0.0511507	1
MP:0000961_abnormal_dorsal_root_ganglion_morphology	58	10	1.94222	0.0515949	1
MP:0002707_abnormal_kidney_weight	58	10	1.94222	0.0515949	1
MP:0010273_increased_classified_tumor_incidence	192	26	1.4662	0.0518024	1
MP:0001785_edema	263	34	1.39206	0.0519424	1
MP:0003965_abnormal_pituitary_hormone_level	90	14	1.71938	0.0520269	1
MP:0014138_abnormal_germ_layer_morphology	90	14	1.71938	0.0520269	1
MP:0001712_abnormal_placenta_development	74	12	1.80544	0.0527598	1
MP:0004174_abnormal_spine_curvature	149	21	1.53403	0.0528807	1
MP:0005294_abnormal_heart_ventricle_morphology	355	44	1.32861	0.0547805	1
MP:0002697_abnormal_eye_size	99	15	1.66704	0.0552021	1
MP:0010287_increased_reproductive_system_tumor_incidence	36	7	2.24755	0.055486	1
MP:0009458_abnormal_skeletal_muscle_size	36	7	2.24755	0.055486	1
MP:0010293_increased_integument_system_tumor_incidence	51	9	1.99681	0.0555242	1
MP:0004499_increased_incidence_of_tumors_by_chemical_induction	51	9	1.99681	0.0555242	1
MP:0013229_abnormal_brain_ventricle_size	91	14	1.69684	0.0562338	1
MP:0002079_increased_circulating_insulin_level	91	14	1.69684	0.0562338	1
MP:0006329_sensorineural_hearing_impairment	22	5	2.73615	0.0562974	1
MP:0000286_abnormal_mitral_valve_morphology	22	5	2.73615	0.0562974	1
MP:0006386_absent_somites	22	5	2.73615	0.0562974	1
MP:0004740_sensorineural_hearing_loss	22	5	2.73615	0.0562974	1
MP:0002695_abnormal_circulating_glucagon_level	22	5	2.73615	0.0562974	1
MP:0010499_abnormal_ventricle_myocardium_morphology	59	10	1.90238	0.056952	1
MP:0001505_hunched_posture	59	10	1.90238	0.056952	1
MP:0004129_abnormal_respiratory_quotient	59	10	1.90238	0.056952	1
MP:0011966_abnormal_auditory_brainstem_response_waveform_shape	29	6	2.42809	0.056991	1
MP:0013543_abnormal_holocrine_gland_morphology	29	6	2.42809	0.056991	1
MP:0011084_lethality_at_weaning,_incomplete_penetrance	29	6	2.42809	0.056991	1
MP:0012316_enhanced_conditioning_behavior	29	6	2.42809	0.056991	1
MP:0010300_increased_skin_tumor_incidence	29	6	2.42809	0.056991	1
MP:0000647_abnormal_sebaceous_gland_morphology	29	6	2.42809	0.056991	1
MP:0013803_increased_IgG2_level	29	6	2.42809	0.056991	1
MP:0003085_abnormal_egg_cylinder_morphology	29	6	2.42809	0.056991	1
MP:0000631_abnormal_neuroendocrine_gland_morphology	83	13	1.73267	0.0570304	1
MP:0020188_abnormal_classified_tumor_incidence	194	26	1.44836	0.0574572	1
MP:0005375_adipose_tissue_phenotype	486	58	1.27511	0.0574584	1
MP:0010865_prenatal_growth_retardation	357	44	1.31976	0.0590409	1
MP:0000350_abnormal_cell_proliferation	459	55	1.28025	0.0593468	1
MP:0005265_abnormal_blood_urea_nitrogen_level	100	15	1.64722	0.0593746	1
MP:0002725_abnormal_vein_morphology	100	15	1.64722	0.0593746	1
MP:0001683_absent_mesoderm	44	8	2.06984	0.0593969	1
MP:0001212_skin_lesions	44	8	2.06984	0.0593969	1
MP:0010500_myocardium_hypoplasia	44	8	2.06984	0.0593969	1
MP:0003638_abnormal_response/metabolism_to_endogenous_compounds	44	8	2.06984	0.0593969	1
MP:0005367_renal/urinary_system_phenotype	525	62	1.26047	0.0602539	1
MP:0000601_small_liver	117	17	1.58759	0.060274	1
MP:0000959_abnormal_somatic_sensory_system_morphology	321	40	1.33542	0.0605178	1
MP:0012431_increased_lymphoma_incidence	92	14	1.67487	0.0606669	1
MP:0000160_kyphosis	92	14	1.67487	0.0606669	1
MP:0005559_increased_circulating_glucose_level	143	20	1.5195	0.061708	1
MP:0011479_abnormal_catecholamine_level	76	12	1.74857	0.0625247	1
MP:0009308_increased_adenocarcinoma_incidence	60	10	1.86393	0.062661	1
MP:0002114_abnormal_axial_skeleton_morphology	697	80	1.2231	0.0629354	1
MP:0010502_ventricle_myocardium_hypoplasia	37	7	2.17237	0.0629389	1
MP:0003733_abnormal_retinal_inner_nuclear_layer_morphology	37	7	2.17237	0.0629389	1
MP:0004145_abnormal_muscle_electrophysiology	16	4	3.09889	0.0629553	1
MP:0001957_apnea	16	4	3.09889	0.0629553	1
MP:0008501_increased_IgG2b_level	16	4	3.09889	0.0629553	1
MP:0006069_abnormal_retinal_neuronal_layer_morphology	152	21	1.49831	0.0629833	1
MP:0005452_abnormal_adipose_tissue_amount	359	44	1.31104	0.0635388	1
MP:0001705_abnormal_proximal-distal_axis_patterning	10	3	3.98175	0.0656383	1
MP:0003082_abnormal_gastrocnemius_morphology	10	3	3.98175	0.0656383	1
MP:0008226_decreased_anterior_commissure_size	10	3	3.98175	0.0656383	1
MP:0003412_abnormal_afterhyperpolarization	10	3	3.98175	0.0656383	1
MP:0003477_abnormal_nerve_fiber_response	10	3	3.98175	0.0656383	1
MP:0009399_increased_skeletal_muscle_fiber_size	10	3	3.98175	0.0656383	1
MP:0006398_increased_long_bone_epiphyseal_plate_size	10	3	3.98175	0.0656383	1
MP:0005574_decreased_pulmonary_respiratory_rate	10	3	3.98175	0.0656383	1
MP:0000818_abnormal_amygdala_morphology	10	3	3.98175	0.0656383	1
MP:0006354_abnormal_fourth_pharyngeal_arch_artery_morphology	10	3	3.98175	0.0656383	1
MP:0030066_short_face	10	3	3.98175	0.0656383	1
MP:0002734_abnormal_mechanical_nociception	10	3	3.98175	0.0656383	1
MP:0002739_abnormal_olfactory_bulb_development	10	3	3.98175	0.0656383	1
MP:0009677_abnormal_spinal_cord_dorsal_column_morphology	10	3	3.98175	0.0656383	1
MP:0001073_abnormal_glossopharyngeal_nerve_morphology	10	3	3.98175	0.0656383	1
MP:0002327_abnormal_respiratory_function	179	24	1.448	0.0656856	1
MP:0003984_embryonic_growth_retardation	305	38	1.33433	0.0661271	1
MP:0000288_abnormal_pericardium_morphology	127	18	1.54226	0.066277	1
MP:0010067_increased_red_blood_cell_distribution_width	45	8	2.01366	0.0663634	1
MP:0002968_increased_circulating_alkaline_phosphatase_level	110	16	1.58888	0.0663762	1
MP:0003382_straub_tail	23	5	2.58386	0.0664048	1
MP:0000930_wavy_neural_tube	23	5	2.58386	0.0664048	1
MP:0004742_abnormal_vestibular_system_physiology	23	5	2.58386	0.0664048	1
MP:0000940_abnormal_motor_neuron_innervation_pattern	23	5	2.58386	0.0664048	1
MP:0006059_decreased_susceptibility_to_ischemic_brain_injury	23	5	2.58386	0.0664048	1
MP:0005179_decreased_circulating_cholesterol_level	153	21	1.48677	0.0666302	1
MP:0004738_abnormal_auditory_brainstem_response	197	26	1.4224	0.066745	1
MP:0001674_abnormal_germ_layer_development	77	12	1.72145	0.067827	1
MP:0000184_abnormal_circulating_HDL_cholesterol_level	136	19	1.51689	0.0679115	1
MP:0009967_abnormal_neuron_proliferation	53	9	1.90563	0.0681139	1
MP:0004950_abnormal_brain_vasculature_morphology	53	9	1.90563	0.0681139	1
MP:0011913_abnormal_reticulocyte_cell_number	53	9	1.90563	0.0681139	1
MP:0003358_abnormal_hypaxial_muscle_morphology	61	10	1.82721	0.0687267	1
MP:0005292_improved_glucose_tolerance	111	16	1.57195	0.070894	1
MP:0005322_abnormal_serotonin_level	38	7	2.10204	0.0709716	1
MP:0003725_increased_autoantibody_level	38	7	2.10204	0.0709716	1
MP:0003062_abnormal_coping_response	38	7	2.10204	0.0709716	1
MP:0008262_abnormal_hippocampus_region_morphology	38	7	2.10204	0.0709716	1
MP:0001634_internal_hemorrhage	163	22	1.45822	0.0713544	1
MP:0008074_increased_CD4-positive,_alpha_beta_T_cell_number	86	13	1.66082	0.0719394	1
MP:0002270_abnormal_pulmonary_alveolus_morphology	86	13	1.66082	0.0719394	1
MP:0005278_abnormal_cholesterol_homeostasis	280	35	1.33825	0.0726668	1
MP:0005669_increased_circulating_leptin_level	46	8	1.96046	0.0738135	1
MP:0002021_increased_incidence_of_induced_tumors	70	11	1.73772	0.0745377	1
MP:0008918_microgliosis	31	6	2.23318	0.0749836	1
MP:0001675_abnormal_ectoderm_development	31	6	2.23318	0.0749836	1
MP:0011939_increased_food_intake	62	10	1.79186	0.0751526	1
MP:0005551_abnormal_eye_electrophysiology	95	14	1.61221	0.0753574	1
MP:0000285_abnormal_heart_valve_morphology	95	14	1.61221	0.0753574	1
MP:0002086_abnormal_extraembryonic_tissue_morphology	392	47	1.27834	0.0761332	1
MP:0008536_enlarged_third_ventricle	17	4	2.86043	0.0762289	1
MP:0008096_abnormal_plasma_cell_number	17	4	2.86043	0.0762289	1
MP:0008236_decreased_susceptibility_to_neuronal_excitotoxicity	17	4	2.86043	0.0762289	1
MP:0010871_abnormal_trabecular_bone_mass	17	4	2.86043	0.0762289	1
MP:0006058_decreased_cerebral_infarction_size	17	4	2.86043	0.0762289	1
MP:0013663_increased_myeloid_cell_number	138	19	1.49102	0.0762649	1
MP:0002642_anisocytosis	24	5	2.44763	0.0774526	1
MP:0004954_abnormal_thymus_weight	24	5	2.44763	0.0774526	1
MP:0003987_small_vestibular_ganglion	5	2	6.18833	0.0776186	1
MP:0011395_decreased_fetal_cardiomyocyte_proliferation	5	2	6.18833	0.0776186	1
MP:0008950_ventricular_tachycardia	5	2	6.18833	0.0776186	1
MP:0001168_abnormal_prostate_gland_epithelium_morphology	5	2	6.18833	0.0776186	1
MP:0008329_decreased_somatotroph_cell_number	5	2	6.18833	0.0776186	1
MP:0001082_abnormal_geniculate_ganglion_morphology	5	2	6.18833	0.0776186	1
MP:0001084_abnormal_petrosal_ganglion_morphology	5	2	6.18833	0.0776186	1
MP:0009266_abnormal_mesendoderm_development	5	2	6.18833	0.0776186	1
MP:0004433_abnormal_cochlear_inner_hair_cell_physiology	5	2	6.18833	0.0776186	1
MP:0002038_increased_carcinoma_incidence	104	15	1.57238	0.0781916	1
MP:0001951_abnormal_breathing_pattern	156	21	1.45317	0.0784348	1
MP:0000223_decreased_monocyte_cell_number	39	7	2.03612	0.0795852	1
MP:0009657_failure_of_chorioallantoic_fusion	39	7	2.03612	0.0795852	1
MP:0001589_abnormal_mean_corpuscular_hemoglobin	113	16	1.53915	0.0805326	1
MP:0003972_decreased_pituitary_hormone_level	47	8	1.90999	0.0817486	1
MP:0005455_increased_susceptibility_to_weight_gain	47	8	1.90999	0.0817486	1
MP:0001260_increased_body_weight	148	20	1.45921	0.0817909	1
MP:0012323_increased_total_tissue_mass	148	20	1.45921	0.0817909	1
MP:0003699_abnormal_female_reproductive_system_physiology	320	39	1.30042	0.0822679	1
MP:0005289_increased_oxygen_consumption	55	9	1.82223	0.0823558	1
MP:0014012_abnormal_cranial_blood_vasculature_morphology	55	9	1.82223	0.0823558	1
MP:0010454_abnormal_truncus_arteriosus_septation	55	9	1.82223	0.0823558	1
MP:0011380_enlarged_brain_ventricles	88	13	1.61612	0.0831697	1
MP:0002884_abnormal_pharyngeal_arch_morphology	88	13	1.61612	0.0831697	1
MP:0002903_abnormal_circulating_parathyroid_hormone_level	11	3	3.48409	0.0839314	1
MP:0008544_impaired_olfaction	11	3	3.48409	0.0839314	1
MP:0005267_abnormal_olfactory_cortex_morphology	11	3	3.48409	0.0839314	1
MP:0000964_small_dorsal_root_ganglion	11	3	3.48409	0.0839314	1
MP:0003057_abnormal_epicardium_morphology	11	3	3.48409	0.0839314	1
MP:0009758_impaired_behavioral_response_to_cocaine	11	3	3.48409	0.0839314	1
MP:0008223_absent_hippocampal_commissure	11	3	3.48409	0.0839314	1
MP:0005112_abnormal_spinal_cord_ventral_horn_morphology	11	3	3.48409	0.0839314	1
MP:0002594_low_mean_erythrocyte_cell_number	11	3	3.48409	0.0839314	1
MP:0012288_abnormal_paradoxical_sleep_pattern	11	3	3.48409	0.0839314	1
MP:0010289_increased_urinary_system_tumor_incidence	11	3	3.48409	0.0839314	1
MP:0009129_abnormal_white_fat_cell_number	11	3	3.48409	0.0839314	1
MP:0004556_enlarged_allantois	11	3	3.48409	0.0839314	1
MP:0002638_abnormal_pupillary_reflex	11	3	3.48409	0.0839314	1
MP:0003122_maternal_imprinting	11	3	3.48409	0.0839314	1
MP:0004036_abnormal_muscle_relaxation	32	6	2.14703	0.0850577	1
MP:0010503_myocardial_trabeculae_hypoplasia	32	6	2.14703	0.0850577	1
MP:0000186_decreased_circulating_HDL_cholesterol_level	80	12	1.64487	0.0854511	1
MP:0001688_abnormal_somite_development	114	16	1.52325	0.0856571	1
MP:0008762_embryonic_lethality	1078	118	1.16211	0.0858401	1
MP:0005560_decreased_circulating_glucose_level	248	31	1.33658	0.0870342	1
MP:0004848_abnormal_liver_size	203	26	1.3731	0.0883583	1
MP:0001569_abnormal_circulating_bilirubin_level	40	7	1.9742	0.0887775	1
MP:0002639_micrognathia	40	7	1.9742	0.0887775	1
MP:0000292_distended_pericardium	40	7	1.9742	0.0887775	1
MP:0003947_abnormal_cholesterol_level	276	34	1.31503	0.0888565	1
MP:0010899_abnormal_pulmonary_alveolar_system_morphology	106	15	1.53743	0.0889094	1
MP:0005312_pericardial_effusion	64	10	1.72505	0.0890938	1
MP:0003769_abnormal_lip_morphology	25	5	2.3249	0.089423	1
MP:0002637_small_uterus	25	5	2.3249	0.089423	1
MP:0008128_abnormal_brain_internal_capsule_morphology	25	5	2.3249	0.089423	1
MP:0002118_abnormal_lipid_homeostasis	558	64	1.21744	0.0900815	1
MP:0002834_decreased_heart_weight	56	9	1.78324	0.0901006	1
MP:0002591_decreased_mean_corpuscular_volume	56	9	1.78324	0.0901006	1
MP:0002575_increased_circulating_ketone_body_level	18	4	2.65585	0.0907817	1
MP:0003879_abnormal_hair_cell_physiology	18	4	2.65585	0.0907817	1
MP:0000740_impaired_smooth_muscle_contractility	18	4	2.65585	0.0907817	1
MP:0004148_increased_compact_bone_thickness	18	4	2.65585	0.0907817	1
MP:0002397_abnormal_bone_marrow_morphology	18	4	2.65585	0.0907817	1
MP:0020470_shortened_circadian_behavior_period	18	4	2.65585	0.0907817	1
MP:0003734_abnormal_retinal_inner_plexiform_layer_morphology	18	4	2.65585	0.0907817	1
MP:0001052_abnormal_innervation_pattern_to_muscle	18	4	2.65585	0.0907817	1
MP:0010330_abnormal_circulating_lipoprotein_level	168	22	1.40737	0.0920236	1
MP:0010329_abnormal_lipoprotein_level	168	22	1.40737	0.0920236	1
MP:0001672_abnormal_embryo_development	578	66	1.21148	0.0922951	1
MP:0011117_abnormal_susceptibility_to_weight_gain	124	17	1.48239	0.0926473	1
MP:0001175_abnormal_lung_morphology	259	32	1.31881	0.0936552	1
MP:0013292_embryonic_lethality_prior_to_organogenesis	493	57	1.22723	0.09405	1
MP:0010024_increased_total_body_fat_amount	73	11	1.653	0.0944255	1
MP:0005333_decreased_heart_rate	73	11	1.653	0.0944255	1
MP:0009850_embryonic_lethality_between_implantation_and_placentation	287	35	1.29988	0.0949951	1
MP:0002447_abnormal_erythrocyte_morphology	446	52	1.23809	0.0949969	1
MP:0001297_microphthalmia	90	13	1.57374	0.0954507	1
MP:0005293_impaired_glucose_tolerance	151	20	1.42523	0.0957128	1
MP:0012224_abnormal_sterol_level	278	34	1.3039	0.0958077	1
MP:0004794_increased_anti-nuclear_antigen_antibody_level	33	6	2.06727	0.0958388	1
MP:0004180_failure_of_initiation_of_embryo_turning	33	6	2.06727	0.0958388	1
MP:0002843_decreased_systemic_arterial_blood_pressure	33	6	2.06727	0.0958388	1
MP:0000600_liver_hypoplasia	33	6	2.06727	0.0958388	1
MP:0001076_abnormal_hypoglossal_nerve_morphology	33	6	2.06727	0.0958388	1
MP:0001656_focal_hepatic_necrosis	1	1	Inf	0.097377	1
MP:0002424_abnormal_reticulocyte_morphology	57	9	1.74586	0.09826	1
MP:0002135_abnormal_kidney_morphology	400	47	1.24803	0.0983461	1
MP:0001914_hemorrhage	288	35	1.29457	0.0985233	1
MP:0011941_increased_fluid_intake	41	7	1.91594	0.0985428	1
MP:0000815_abnormal_Ammon_gyrus_morphology	41	7	1.91594	0.0985428	1
MP:0001539_decreased_caudal_vertebrae_number	41	7	1.91594	0.0985428	1
MP:0002189_abnormal_myocardial_trabeculae_morphology	82	12	1.59747	0.0986485	1
MP:0005331_insulin_resistance	82	12	1.59747	0.0986485	1
MP:0001905_abnormal_dopamine_level	49	8	1.81628	0.0990693	1
MP:0000516_abnormal_renal/urinary_system_morphology	438	51	1.23585	0.0991366	1
MP:0002164_abnormal_gland_physiology	270	33	1.30253	0.100281	1
MP:0011898_abnormal_platelet_cell_number	117	16	1.47743	0.102265	1
MP:0008873_increased_physiological_sensitivity_to_xenobiotic	117	16	1.47743	0.102265	1
MP:0002943_abnormal_lactate_dehydrogenase_level	26	5	2.21382	0.10229	1
MP:0010544_interrupted_aorta	26	5	2.21382	0.10229	1
MP:0004157_interrupted_aortic_arch	26	5	2.21382	0.10229	1
MP:0001751_increased_circulating_luteinizing_hormone_level	12	3	3.09639	0.104117	1
MP:0009413_skeletal_muscle_fiber_atrophy	12	3	3.09639	0.104117	1
MP:0005473_decreased_triiodothyronine_level	12	3	3.09639	0.104117	1
MP:0004187_cardia_bifida	12	3	3.09639	0.104117	1
MP:0004835_abnormal_miniature_endplate_potential	12	3	3.09639	0.104117	1
MP:0002947_increased_hemangioma_incidence	12	3	3.09639	0.104117	1
MP:0006082_CNS_inflammation	12	3	3.09639	0.104117	1
MP:0005133_increased_luteinizing_hormone_level	12	3	3.09639	0.104117	1
MP:0003350_increased_circulating_levels_of_thyroid_hormone	12	3	3.09639	0.104117	1
MP:0004510_myositis	12	3	3.09639	0.104117	1
MP:0009978_abnormal_cerebellum_white_matter_morphology	12	3	3.09639	0.104117	1
MP:0004494_abnormal_synaptic_glutamate_release	12	3	3.09639	0.104117	1
MP:0002634_abnormal_sensorimotor_gating	12	3	3.09639	0.104117	1
MP:0011818_abnormal_pancreatic_beta_cell_proliferation	12	3	3.09639	0.104117	1
MP:0000704_abnormal_thymus_development	12	3	3.09639	0.104117	1
MP:0001263_weight_loss	135	18	1.43532	0.10461	1
MP:0002111_abnormal_tail_morphology	198	25	1.34987	0.105527	1
MP:0008025_brain_vacuoles	19	4	2.47851	0.106549	1
MP:0000008_increased_white_adipose_tissue_amount	19	4	2.47851	0.106549	1
MP:0001691_abnormal_somite_shape	19	4	2.47851	0.106549	1
MP:0003852_skeletal_muscle_necrosis	19	4	2.47851	0.106549	1
MP:0005643_decreased_dopamine_level	19	4	2.47851	0.106549	1
MP:0003657_abnormal_erythrocyte_osmotic_lysis	19	4	2.47851	0.106549	1
MP:0003888_liver_hemorrhage	19	4	2.47851	0.106549	1
MP:0004101_abnormal_brain_interneuron_morphology	19	4	2.47851	0.106549	1
MP:0002019_abnormal_tumor_incidence	281	34	1.28756	0.106899	1
MP:0001680_abnormal_mesoderm_development	34	6	1.99322	0.107312	1
MP:0012167_abnormal_epigenetic_regulation_of_gene_expression	34	6	1.99322	0.107312	1
MP:0001588_abnormal_hemoglobin	235	29	1.31578	0.107528	1
MP:0004258_abnormal_placenta_size	50	8	1.77281	0.108447	1
MP:0005215_abnormal_pancreatic_islet_morphology	92	13	1.53351	0.108786	1
MP:0003959_abnormal_lean_body_mass	217	27	1.32772	0.10897	1
MP:0002978_absent_otoliths	6	2	4.64205	0.109082	1
MP:0006243_impaired_pupillary_reflex	6	2	4.64205	0.109082	1
MP:0001752_abnormal_hypothalamus_secretion	6	2	4.64205	0.109082	1
MP:0004617_sacral_vertebral_transformation	6	2	4.64205	0.109082	1
MP:0010845_decreased_effector_memory_CD4-positive,_alpha-beta_T_cell_number	6	2	4.64205	0.109082	1
MP:0003177_allodynia	6	2	4.64205	0.109082	1
MP:0004955_increased_thymus_weight	6	2	4.64205	0.109082	1
MP:0005600_increased_ventricle_muscle_contractility	6	2	4.64205	0.109082	1
MP:0004189_abnormal_alveolar_process_morphology	6	2	4.64205	0.109082	1
MP:0009131_decreased_white_fat_cell_number	6	2	4.64205	0.109082	1
MP:0005251_blepharitis	6	2	4.64205	0.109082	1
MP:0004164_abnormal_neurohypophysis_morphology	6	2	4.64205	0.109082	1
MP:0012282_abnormal_sternebra_number	6	2	4.64205	0.109082	1
MP:0009814_increased_prostaglandin_level	6	2	4.64205	0.109082	1
MP:0003241_loss_of_cortex_neurons	6	2	4.64205	0.109082	1
MP:0000298_absent_atrioventricular_cushions	6	2	4.64205	0.109082	1
MP:0011967_increased_or_absent_threshold_for_auditory_brainstem_response	172	22	1.36913	0.11112	1
MP:0002020_increased_tumor_incidence	236	29	1.30925	0.111794	1
MP:0004703_abnormal_vertebral_column_morphology	414	48	1.22871	0.112701	1
MP:0002972_abnormal_cardiac_muscle_contractility	110	15	1.47194	0.113012	1
MP:0000010_abnormal_abdominal_fat_pad_morphology	110	15	1.47194	0.113012	1
MP:0000960_abnormal_sensory_ganglion_morphology	119	16	1.44837	0.114369	1
MP:0001547_abnormal_lipid_level	529	60	1.20012	0.114691	1
MP:0003641_small_lung	59	9	1.6756	0.115809	1
MP:0009165_abnormal_endocrine_pancreas_morphology	93	13	1.51414	0.115848	1
MP:0008546_abnormal_vesicle-mediated_transport	27	5	2.11307	0.11602	1
MP:0003917_increased_kidney_weight	27	5	2.11307	0.11602	1
MP:0004973_increased_regulatory_T_cell_number	27	5	2.11307	0.11602	1
MP:0003409_decreased_width_of_hypertrophic_chondrocyte_zone	27	5	2.11307	0.11602	1
MP:0012764_increased_alpha-beta_T_cell_number	102	14	1.48264	0.117999	1
MP:0010911_abnormal_pulmonary_acinus_morphology	102	14	1.48264	0.117999	1
MP:0001243_abnormal_dermal_layer_morphology	51	8	1.73137	0.118293	1
MP:0002006_neoplasm	312	37	1.25852	0.118638	1
MP:0001719_absent_vitelline_blood_vessels	35	6	1.9243	0.119457	1
MP:0011186_abnormal_visceral_endoderm_morphology	43	7	1.80897	0.119754	1
MP:0002702_decreased_circulating_free_fatty_acid_level	43	7	1.80897	0.119754	1
MP:0020467_abnormal_circadian_behavior	43	7	1.80897	0.119754	1
MP:0002942_decreased_circulating_alanine_transaminase_level	43	7	1.80897	0.119754	1
MP:0000352_decreased_cell_proliferation	275	33	1.27477	0.120119	1
MP:0002864_abnormal_ocular_fundus_morphology	350	41	1.24169	0.120207	1
MP:0003717_pallor	120	16	1.43426	0.12073	1
MP:0005116_abnormal_circulating_pituitary_hormone_level	68	10	1.60526	0.121319	1
MP:0010468_abnormal_thoracic_aorta_morphology	68	10	1.60526	0.121319	1
MP:0005166_decreased_susceptibility_to_injury	68	10	1.60526	0.121319	1
MP:0002166_altered_tumor_susceptibility	285	34	1.26637	0.12294	1
MP:0002573_behavioral_despair	20	4	2.32332	0.123454	1
MP:0002780_decreased_circulating_testosterone_level	20	4	2.32332	0.123454	1
MP:0002410_decreased_susceptibility_to_viral_infection	20	4	2.32332	0.123454	1
MP:0010163_hemolysis	20	4	2.32332	0.123454	1
MP:0002909_abnormal_adrenal_gland_physiology	20	4	2.32332	0.123454	1
MP:0000604_amyloidosis	20	4	2.32332	0.123454	1
MP:0001257_increased_body_length	20	4	2.32332	0.123454	1
MP:0001179_thick_pulmonary_interalveolar_septum	20	4	2.32332	0.123454	1
MP:0003121_genetic_imprinting	20	4	2.32332	0.123454	1
MP:0000438_abnormal_cranium_morphology	370	43	1.2307	0.124337	1
MP:0000260_abnormal_angiogenesis	202	25	1.31868	0.124689	1
MP:0001548_hyperlipidemia	13	3	2.78669	0.125987	1
MP:0001982_decreased_chemically-elicited_antinociception	13	3	2.78669	0.125987	1
MP:0010724_thick_interventricular_septum	13	3	2.78669	0.125987	1
MP:0006347_abnormal_sixth_pharyngeal_arch_morphology	13	3	2.78669	0.125987	1
MP:0000792_abnormal_cortical_marginal_zone_morphology	13	3	2.78669	0.125987	1
MP:0000811_hippocampal_neuron_degeneration	13	3	2.78669	0.125987	1
MP:0006355_abnormal_sixth_pharyngeal_arch_artery_morphology	13	3	2.78669	0.125987	1
MP:0005132_decreased_luteinizing_hormone_level	13	3	2.78669	0.125987	1
MP:0005187_abnormal_penis_morphology	13	3	2.78669	0.125987	1
MP:0009414_skeletal_muscle_fiber_necrosis	13	3	2.78669	0.125987	1
MP:0001182_lung_hemorrhage	28	5	2.02097	0.130573	1
MP:0009395_increased_nucleated_erythrocyte_cell_number	28	5	2.02097	0.130573	1
MP:0012397_abnormal_nucleated_erythrocyte_cell_number	28	5	2.02097	0.130573	1
MP:0005180_abnormal_circulating_testosterone_level	28	5	2.02097	0.130573	1
MP:0010299_increased_mammary_gland_tumor_incidence	28	5	2.02097	0.130573	1
MP:0009819_abnormal_circulating_androgen_level	28	5	2.02097	0.130573	1
MP:0003922_abnormal_heart_right_atrium_morphology	28	5	2.02097	0.130573	1
MP:0002672_abnormal_pharyngeal_arch_artery_morphology	28	5	2.02097	0.130573	1
MP:0000433_microcephaly	44	7	1.75986	0.131173	1
MP:0005117_increased_circulating_pituitary_hormone_level	44	7	1.75986	0.131173	1
MP:0000183_decreased_circulating_LDL_cholesterol_level	44	7	1.75986	0.131173	1
MP:0006062_abnormal_vena_cava_morphology	36	6	1.85979	0.132252	1
MP:0002295_abnormal_pulmonary_circulation	36	6	1.85979	0.132252	1
MP:0005403_abnormal_nerve_conduction	36	6	1.85979	0.132252	1
MP:0011181_increased_hematopoietic_cell_number	497	56	1.18969	0.134836	1
MP:0004113_abnormal_aortic_arch_morphology	61	9	1.61075	0.134961	1
MP:0010025_decreased_total_body_fat_amount	204	25	1.30361	0.135019	1
MP:0002138_abnormal_hepatobiliary_system_morphology	555	62	1.17891	0.135545	1
MP:0005140_decreased_cardiac_muscle_contractility	87	12	1.49002	0.136682	1
MP:0010038_abnormal_placenta_physiology	87	12	1.49002	0.136682	1
MP:0004645_decreased_vertebrae_number	96	13	1.45886	0.138585	1
MP:0008489_slow_postnatal_weight_gain	96	13	1.45886	0.138585	1
MP:0008535_enlarged_lateral_ventricles	53	8	1.654	0.13935	1
MP:0006410_abnormal_common_myeloid_progenitor_cell_morphology	53	8	1.654	0.13935	1
MP:0000598_abnormal_liver_morphology	508	57	1.18398	0.139538	1
MP:0011099_lethality_throughout_fetal_growth_and_development,_complete_penetrance	141	18	1.36425	0.140888	1
MP:0003988_disorganized_embryonic_tissue	21	4	2.18642	0.141411	1
MP:0005657_abnormal_neural_plate_morphology	21	4	2.18642	0.141411	1
MP:0008029_abnormal_paraxial_mesoderm_morphology	21	4	2.18642	0.141411	1
MP:0002761_abnormal_hippocampal_mossy_fiber_morphology	21	4	2.18642	0.141411	1
MP:0002439_abnormal_plasma_cell_morphology	21	4	2.18642	0.141411	1
MP:0020136_abnormal_interventricular_septum_thickness	21	4	2.18642	0.141411	1
MP:0006006_increased_sensory_neuron_number	21	4	2.18642	0.141411	1
MP:0001005_abnormal_retinal_rod_cell_morphology	21	4	2.18642	0.141411	1
MP:0009780_abnormal_chondrocyte_physiology	21	4	2.18642	0.141411	1
MP:0009199_abnormal_external_male_genitalia_morphology	21	4	2.18642	0.141411	1
MP:0009172_small_pancreatic_islets	21	4	2.18642	0.141411	1
MP:0009931_abnormal_skin_appearance	224	27	1.27937	0.14279	1
MP:0020135_abnormal_heart_ventricle_wall_thickness	79	11	1.506	0.142833	1
MP:0003055_abnormal_long_bone_epiphyseal_plate_morphology	79	11	1.506	0.142833	1
MP:0000414_alopecia	45	7	1.71333	0.143111	1
MP:0005635_decreased_circulating_bilirubin_level	7	2	3.7132	0.143169	1
MP:0004267_abnormal_optic_tract_morphology	7	2	3.7132	0.143169	1
MP:0010748_abnormal_visual_evoked_potential	7	2	3.7132	0.143169	1
MP:0000087_absent_mandible	7	2	3.7132	0.143169	1
MP:0009808_decreased_oligodendrocyte_number	7	2	3.7132	0.143169	1
MP:0012533_uveal_coloboma	7	2	3.7132	0.143169	1
MP:0011731_decreased_myelin_sheath_thickness	7	2	3.7132	0.143169	1
MP:0011257_abnormal_head_fold_morphology	7	2	3.7132	0.143169	1
MP:0001852_conjunctivitis	7	2	3.7132	0.143169	1
MP:0003845_abnormal_decidualization	7	2	3.7132	0.143169	1
MP:0012136_absent_forebrain	7	2	3.7132	0.143169	1
MP:0008139_fused_podocyte_foot_processes	7	2	3.7132	0.143169	1
MP:0010165_abnormal_response_to_stress-induced_hyperthermia	7	2	3.7132	0.143169	1
MP:0003850_abnormal_thymocyte_activation	7	2	3.7132	0.143169	1
MP:0010177_acanthocytosis	7	2	3.7132	0.143169	1
MP:0011191_increased_embryonic_epiblast_cell_apoptosis	7	2	3.7132	0.143169	1
MP:0004279_abnormal_rostral_migratory_stream_morphology	7	2	3.7132	0.143169	1
MP:0020476_abnormal_circardian_behavior_entrainment	7	2	3.7132	0.143169	1
MP:0002717_abnormal_male_preputial_gland_morphology	7	2	3.7132	0.143169	1
MP:0013022_increased_Ly6C_high_monocyte_number	7	2	3.7132	0.143169	1
MP:0006278_aortic_aneurysm	7	2	3.7132	0.143169	1
MP:0010836_decreased_CD4-positive,_alpha-beta_memory_T_cell_number	7	2	3.7132	0.143169	1
MP:0008512_disorganized_retinal_inner_nuclear_layer	7	2	3.7132	0.143169	1
MP:0009979_abnormal_cerebellum_deep_nucleus_morphology	7	2	3.7132	0.143169	1
MP:0005122_increased_circulating_thyroid-stimulating_hormone_level	7	2	3.7132	0.143169	1
MP:0009102_abnormal_glans_penis_morphology	7	2	3.7132	0.143169	1
MP:0000314_schistocytosis	7	2	3.7132	0.143169	1
MP:0003123_paternal_imprinting	7	2	3.7132	0.143169	1
MP:0008106_decreased_amacrine_cell_number	7	2	3.7132	0.143169	1
MP:0013329_abnormal_preputial_gland_morphology	7	2	3.7132	0.143169	1
MP:0008062_abnormal_podocyte_slit_junction_morphology	7	2	3.7132	0.143169	1
MP:0008067_retinal_ganglion_cell_degeneration	7	2	3.7132	0.143169	1
MP:0000432_abnormal_head_morphology	471	53	1.18709	0.144798	1
MP:0008272_abnormal_endochondral_bone_ossification	62	9	1.58015	0.145117	1
MP:0001784_abnormal_fluid_regulation	385	44	1.20687	0.145627	1
MP:0002279_abnormal_diaphragm_morphology	37	6	1.79963	0.145667	1
MP:0008714_increased_lung_carcinoma_incidence	37	6	1.79963	0.145667	1
MP:0005458_increased_percent_body_fat/body_weight	29	5	1.93658	0.145903	1
MP:0000343_altered_response_to_myocardial_infarction	29	5	1.93658	0.145903	1
MP:0004967_abnormal_kidney_epithelium_morphology	29	5	1.93658	0.145903	1
MP:0001325_abnormal_retina_morphology	347	40	1.2181	0.145983	1
MP:0002706_abnormal_kidney_size	151	19	1.34192	0.146906	1
MP:0001922_reduced_male_fertility	142	18	1.35307	0.147555	1
MP:0005448_abnormal_energy_homeostasis	124	16	1.38043	0.148202	1
MP:0005659_decreased_susceptibility_to_diet-induced_obesity	71	10	1.52574	0.149174	1
MP:0008531_increased_chemical_nociceptive_threshold	14	3	2.5331	0.149321	1
MP:0011439_abnormal_kidney_cell_proliferation	14	3	2.5331	0.149321	1
MP:0009288_increased_epididymal_fat_pad_weight	14	3	2.5331	0.149321	1
MP:0000574_abnormal_foot_pad_morphology	14	3	2.5331	0.149321	1
MP:0013835_absent_hypoglossal_nerve	14	3	2.5331	0.149321	1
MP:0008883_abnormal_enterocyte_proliferation	14	3	2.5331	0.149321	1
MP:0009419_skeletal_muscle_fibrosis	14	3	2.5331	0.149321	1
MP:0008763_abnormal_mast_cell_degranulation	14	3	2.5331	0.149321	1
MP:0008533_abnormal_anterior_visceral_endoderm_morphology	14	3	2.5331	0.149321	1
MP:0006060_increased_cerebral_infarction_size	14	3	2.5331	0.149321	1
MP:0004782_abnormal_surfactant_physiology	14	3	2.5331	0.149321	1
MP:0012468_decreased_striatum_area	14	3	2.5331	0.149321	1
MP:0003020_decreased_circulating_chloride_level	14	3	2.5331	0.149321	1
MP:0030268_agnathia	14	3	2.5331	0.149321	1
MP:0004981_decreased_neuronal_precursor_cell_number	14	3	2.5331	0.149321	1
MP:0006276_abnormal_autonomic_nervous_system_physiology	14	3	2.5331	0.149321	1
MP:0003225_axonal_dystrophy	14	3	2.5331	0.149321	1
MP:0001423_abnormal_liquid_preference	14	3	2.5331	0.149321	1
MP:0004737_absent_distortion_product_otoacoustic_emissions	14	3	2.5331	0.149321	1
MP:0010413_complete_atrioventricular_septal_defect	14	3	2.5331	0.149321	1
MP:0000065_abnormal_bone_marrow_cavity_morphology	14	3	2.5331	0.149321	1
MP:0010066_abnormal_red_blood_cell_distribution_width	54	8	1.61784	0.150537	1
MP:0008014_increased_lung_tumor_incidence	54	8	1.61784	0.150537	1
MP:0003068_enlarged_kidney	54	8	1.61784	0.150537	1
MP:0010298_increased_respiratory_system_tumor_incidence	54	8	1.61784	0.150537	1
MP:0006254_thin_cerebral_cortex	54	8	1.61784	0.150537	1
MP:0013661_abnormal_myeloid_cell_number	263	31	1.2477	0.150953	1
MP:0011090_perinatal_lethality,_incomplete_penetrance	161	20	1.32244	0.152476	1
MP:0010274_increased_organ/body_region_tumor_incidence	198	24	1.28669	0.15307	1
MP:0002727_decreased_circulating_insulin_level	152	19	1.33165	0.15351	1
MP:0000428_abnormal_craniofacial_morphology	609	67	1.15846	0.153806	1
MP:0001312_abnormal_cornea_morphology	89	12	1.45095	0.153851	1
MP:0002221_abnormal_lymph_organ_size	416	47	1.19134	0.154899	1
MP:0003036_vertebral_transformation	46	7	1.66919	0.155549	1
MP:0002417_abnormal_megakaryocyte_morphology	46	7	1.66919	0.155549	1
MP:0000928_incomplete_rostral_neuropore_closure	46	7	1.66919	0.155549	1
MP:0001559_hyperglycemia	46	7	1.66919	0.155549	1
MP:0012543_abnormal_rostral_neuropore_morphology	46	7	1.66919	0.155549	1
MP:0002633_persistent_truncus_arteriosis	46	7	1.66919	0.155549	1
MP:0010296_increased_hemolymphoid_system_tumor_incidence	107	14	1.40203	0.155601	1
MP:0002703_abnormal_renal_tubule_morphology	107	14	1.40203	0.155601	1
MP:0000220_increased_monocyte_cell_number	63	9	1.5507	0.155646	1
MP:0001954_respiratory_distress	116	15	1.38343	0.155758	1
MP:0002116_abnormal_craniofacial_bone_morphology	378	43	1.20002	0.156218	1
MP:0000965_abnormal_sensory_neuron_morphology	208	25	1.27445	0.157155	1
MP:0013152_abnormal_organ/body_region_tumor_incidence	199	24	1.27917	0.158959	1
MP:0001929_abnormal_gametogenesis	350	40	1.20583	0.159092	1
MP:0001765_abnormal_ion_homeostasis	293	34	1.22595	0.159318	1
MP:0003054_spina_bifida	38	6	1.74318	0.159673	1
MP:0005350_increased_susceptibility_to_autoimmune_disorder	38	6	1.74318	0.159673	1
MP:0005262_coloboma	22	4	2.06472	0.160325	1
MP:0009711_abnormal_conditioned_place_preference_behavior	22	4	2.06472	0.160325	1
MP:0005156_bradykinesia	22	4	2.06472	0.160325	1
MP:0010843_abnormal_effector_memory_CD4-positive,_alpha-beta_T_cell_morphology	22	4	2.06472	0.160325	1
MP:0005533_increased_body_temperature	22	4	2.06472	0.160325	1
MP:0011996_abnormal_retinal_inner_nuclear_layer_thickness	22	4	2.06472	0.160325	1
MP:0005222_abnormal_somite_size	22	4	2.06472	0.160325	1
MP:0012770_abnormal_effector_memory_CD4-positive,_alpha-beta_T_cell_number	22	4	2.06472	0.160325	1
MP:0003449_abnormal_intestinal_goblet_cell_morphology	22	4	2.06472	0.160325	1
MP:0000250_abnormal_vasoconstriction	22	4	2.06472	0.160325	1
MP:0012523_abnormal_upper_lip_morphology	22	4	2.06472	0.160325	1
MP:0000885_ectopic_Purkinje_cell	22	4	2.06472	0.160325	1
MP:0003179_thrombocytopenia	81	11	1.4626	0.161421	1
MP:0001553_abnormal_circulating_free_fatty_acids_level	81	11	1.4626	0.161421	1
MP:0003960_increased_lean_body_mass	81	11	1.4626	0.161421	1
MP:0003383_abnormal_gluconeogenesis	30	5	1.85876	0.161958	1
MP:0001851_eye_inflammation	30	5	1.85876	0.161958	1
MP:0011385_abnormal_testosterone_level	30	5	1.85876	0.161958	1
MP:0006358_absent_pinna_reflex	30	5	1.85876	0.161958	1
MP:0001289_persistence_of_hyaloid_vascular_system	30	5	1.85876	0.161958	1
MP:0000165_abnormal_long_bone_hypertrophic_chondrocyte_zone	55	8	1.58321	0.162142	1
MP:0000272_abnormal_aorta_morphology	117	15	1.36969	0.163625	1
MP:0004426_abnormal_cochlear_labyrinth_morphology	108	14	1.38694	0.163805	1
MP:0003169_abnormal_scala_media_morphology	108	14	1.38694	0.163805	1
MP:0005382_craniofacial_phenotype	612	67	1.1516	0.164051	1
MP:0003795_abnormal_bone_structure	428	48	1.1812	0.164679	1
MP:0010383_increased_adenoma_incidence	64	9	1.52231	0.166536	1
MP:0004819_decreased_skeletal_muscle_mass	64	9	1.52231	0.166536	1
MP:0020189_abnormal_adenoma_incidence	64	9	1.52231	0.166536	1
MP:0013659_abnormal_erythroid_lineage_cell_morphology	477	53	1.16933	0.16767	1
MP:0010651_aorticopulmonary_septal_defect	47	7	1.62725	0.168464	1
MP:0010650_abnormal_aorticopulmonary_septum_morphology	47	7	1.62725	0.168464	1
MP:0013660_abnormal_bone_marrow_hematopoietic_cell_morphology	47	7	1.62725	0.168464	1
MP:0002824_abnormal_chorioallantoic_fusion	47	7	1.62725	0.168464	1
MP:0005562_decreased_mean_corpuscular_hemoglobin	47	7	1.62725	0.168464	1
MP:0004881_abnormal_lung_size	82	11	1.44181	0.171147	1
MP:0001388_abnormal_stationary_movement	109	14	1.37216	0.172227	1
MP:0001739_abnormal_adrenal_gland_secretion	15	3	2.32174	0.173899	1
MP:0004841_abnormal_small_intestine_crypts_of_Lieberkuhn_morphology	15	3	2.32174	0.173899	1
MP:0002813_microcytosis	15	3	2.32174	0.173899	1
MP:0010392_prolonged_QRS_complex_duration	15	3	2.32174	0.173899	1
MP:0005571_decreased_lactate_dehydrogenase_level	15	3	2.32174	0.173899	1
MP:0008877_abnormal_DNA_methylation	15	3	2.32174	0.173899	1
MP:0004111_abnormal_coronary_artery_morphology	15	3	2.32174	0.173899	1
MP:0030064_small_face	15	3	2.32174	0.173899	1
MP:0004084_abnormal_cardiac_muscle_relaxation	15	3	2.32174	0.173899	1
MP:0004201_fetal_growth_retardation	56	8	1.55004	0.174149	1
MP:0006319_abnormal_epididymal_fat_pad_morphology	56	8	1.55004	0.174149	1
MP:0001261_obese	39	6	1.69014	0.174234	1
MP:0009489_abnormal_blood_vessel_endothelium_morphology	39	6	1.69014	0.174234	1
MP:0004067_abnormal_trabecula_carnea_morphology	39	6	1.69014	0.174234	1
MP:0013278_decreased_fasted_circulating_glucose_level	39	6	1.69014	0.174234	1
MP:0001391_abnormal_tail_movements	39	6	1.69014	0.174234	1
MP:0000063_decreased_bone_mineral_density	155	19	1.30177	0.174284	1
MP:0005595_abnormal_vascular_smooth_muscle_physiology	65	9	1.49494	0.177775	1
MP:0008273_abnormal_intramembranous_bone_ossification	31	5	1.78711	0.178684	1
MP:0006063_abnormal_inferior_vena_cava_morphology	31	5	1.78711	0.178684	1
MP:0003052_omphalocele	31	5	1.78711	0.178684	1
MP:0000804_abnormal_occipital_lobe_morphology	8	2	3.09389	0.179069	1
MP:0002553_preference_for_addictive_substance	8	2	3.09389	0.179069	1
MP:0001987_alcohol_preference	8	2	3.09389	0.179069	1
MP:0009867_abnormal_ascending_aorta_morphology	8	2	3.09389	0.179069	1
MP:0005141_liver_hyperplasia	8	2	3.09389	0.179069	1
MP:0001526_abnormal_placing_response	8	2	3.09389	0.179069	1
MP:0005360_urolithiasis	8	2	3.09389	0.179069	1
MP:0008322_abnormal_somatotroph_morphology	8	2	3.09389	0.179069	1
MP:0003976_decreased_circulating_VLDL_triglyceride_level	8	2	3.09389	0.179069	1
MP:0004100_abnormal_spinal_cord_interneuron_morphology	8	2	3.09389	0.179069	1
MP:0010144_abnormal_tumor_vascularization	8	2	3.09389	0.179069	1
MP:0009811_abnormal_prostaglandin_level	8	2	3.09389	0.179069	1
MP:0010174_decreased_mammary_gland_epithelial_cell_proliferation	8	2	3.09389	0.179069	1
MP:0008995_early_reproductive_senescence	8	2	3.09389	0.179069	1
MP:0011440_increased_kidney_cell_proliferation	8	2	3.09389	0.179069	1
MP:0006087_increased_body_mass_index	8	2	3.09389	0.179069	1
MP:0010507_shortened_RR_interval	8	2	3.09389	0.179069	1
MP:0010564_abnormal_fetal_ductus_arteriosus_morphology	8	2	3.09389	0.179069	1
MP:0009919_abnormal_transitional_stage_T1_B_cell_morphology	8	2	3.09389	0.179069	1
MP:0008456_abnormal_retinal_rod_cell_outer_segment_morphology	8	2	3.09389	0.179069	1
MP:0002584_small_ectoplacental_cone	8	2	3.09389	0.179069	1
MP:0009951_abnormal_olfactory_bulb_mitral_cell_layer_morphology	8	2	3.09389	0.179069	1
MP:0010873_decreased_trabecular_bone_mass	8	2	3.09389	0.179069	1
MP:0000441_increased_cranium_width	8	2	3.09389	0.179069	1
MP:0010607_common_atrioventricular_valve	8	2	3.09389	0.179069	1
MP:0003104_acrania	8	2	3.09389	0.179069	1
MP:0004716_abnormal_cochlear_nerve_morphology	8	2	3.09389	0.179069	1
MP:0010895_increased_lung_compliance	8	2	3.09389	0.179069	1
MP:0004102_abnormal_dorsal_striatum_morphology	8	2	3.09389	0.179069	1
MP:0000180_abnormal_circulating_cholesterol_level	259	30	1.22224	0.179843	1
MP:0013277_abnormal_fasted_circulating_glucose_level	74	10	1.45367	0.179973	1
MP:0012501_abnormal_pericardial_cavity_morphology	74	10	1.45367	0.179973	1
MP:0004618_thoracic_vertebral_transformation	23	4	1.95586	0.180097	1
MP:0013836_abnormal_hypoglossal_nerve_topology	23	4	1.95586	0.180097	1
MP:0010868_increased_bone_trabecula_number	23	4	1.95586	0.180097	1
MP:0003457_abnormal_circulating_ketone_body_level	23	4	1.95586	0.180097	1
MP:0002026_increased_leukemia_incidence	23	4	1.95586	0.180097	1
MP:0004251_failure_of_heart_looping	23	4	1.95586	0.180097	1
MP:0001937_abnormal_sexual_maturation	23	4	1.95586	0.180097	1
MP:0001158_abnormal_prostate_gland_morphology	23	4	1.95586	0.180097	1
MP:0010358_abnormal_free_fatty_acids_level	83	11	1.42161	0.181148	1
MP:0001573_abnormal_circulating_alanine_transaminase_level	83	11	1.42161	0.181148	1
MP:0000042_abnormal_organ_of_Corti_morphology	101	13	1.37509	0.181432	1
MP:0001286_abnormal_eye_development	156	19	1.29211	0.18152	1
MP:0005201_abnormal_retinal_pigment_epithelium_morphology	92	12	1.396	0.181572	1
MP:0012441_abnormal_monocyte_cell_number	92	12	1.396	0.181572	1
MP:0012542_abnormal_neuropore_morphology	48	7	1.58736	0.181832	1
MP:0001726_abnormal_allantois_morphology	48	7	1.58736	0.181832	1
MP:0010511_shortened_PR_interval	2	1	9.2743	0.185282	1
MP:0001986_abnormal_taste_sensitivity	2	1	9.2743	0.185282	1
MP:0010740_abnormal_dendritic_cell_chemotaxis	2	1	9.2743	0.185282	1
MP:0020349_abnormal_dendritic_cell_migration	2	1	9.2743	0.185282	1
MP:0008895_abnormal_intraepithelial_T_cell_number	2	1	9.2743	0.185282	1
MP:0005282_decreased_fatty_acid_level	57	8	1.51821	0.18654	1
MP:0000280_thin_ventricular_wall	57	8	1.51821	0.18654	1
MP:0005450_abnormal_energy_expenditure	120	15	1.33004	0.188424	1
MP:0006301_abnormal_mesenchyme_morphology	40	6	1.64023	0.189314	1
MP:0003361_abnormal_circulating_gonadotropin_level	40	6	1.64023	0.189314	1
MP:0008686_abnormal_interleukin-2_secretion	40	6	1.64023	0.189314	1
MP:0005561_increased_mean_corpuscular_hemoglobin	66	9	1.46853	0.189346	1
MP:0000322_increased_granulocyte_number	111	14	1.34352	0.189706	1
MP:0005584_abnormal_enzyme/coenzyme_activity	111	14	1.34352	0.189706	1
MP:0001859_kidney_inflammation	75	10	1.43112	0.190846	1
MP:0004720_abnormal_platelet_morphology	148	18	1.28962	0.191097	1
MP:0002620_abnormal_monocyte_morphology	93	12	1.37859	0.191309	1
MP:0001891_hydroencephaly	84	11	1.40196	0.191416	1
MP:0011092_embryonic_lethality,_complete_penetrance	252	29	1.21276	0.194321	1
MP:0009703_decreased_birth_body_size	130	16	1.30677	0.195212	1
MP:0002132_abnormal_respiratory_system_morphology	406	45	1.16424	0.1956	1
MP:0009964_abnormal_cerebellum_lobule_morphology	49	7	1.54937	0.195626	1
MP:0002751_abnormal_autonomic_nervous_system_morphology	49	7	1.54937	0.195626	1
MP:0002699_abnormal_vitreous_body_morphology	49	7	1.54937	0.195626	1
MP:0003918_decreased_kidney_weight	32	5	1.72071	0.196022	1
MP:0004891_abnormal_adiponectin_level	32	5	1.72071	0.196022	1
MP:0004502_decreased_incidence_of_tumors_by_chemical_induction	32	5	1.72071	0.196022	1
MP:0004736_abnormal_distortion_product_otoacoustic_emission	32	5	1.72071	0.196022	1
MP:0004945_abnormal_bone_resorption	32	5	1.72071	0.196022	1
MP:0006055_abnormal_vascular_endothelial_cell_morphology	32	5	1.72071	0.196022	1
MP:0000313_abnormal_cell_death	660	71	1.12816	0.196055	1
MP:0002060_abnormal_skin_morphology	416	46	1.16121	0.197053	1
MP:0013562_abnormal_circumventricular_organ_morphology	16	3	2.14292	0.199502	1
MP:0013563_abnormal_secretory_circumventricular_organ_morphology	16	3	2.14292	0.199502	1
MP:0001300_ocular_hypertelorism	16	3	2.14292	0.199502	1
MP:0010636_bundle_branch_block	16	3	2.14292	0.199502	1
MP:0004930_small_epididymis	16	3	2.14292	0.199502	1
MP:0004232_decreased_muscle_weight	16	3	2.14292	0.199502	1
MP:0008032_abnormal_lipolysis	16	3	2.14292	0.199502	1
MP:0003420_delayed_intramembranous_bone_ossification	16	3	2.14292	0.199502	1
MP:0004088_abnormal_sarcoplasmic_reticulum_morphology	16	3	2.14292	0.199502	1
MP:0010070_decreased_serotonin_level	16	3	2.14292	0.199502	1
MP:0000784_forebrain_hypoplasia	16	3	2.14292	0.199502	1
MP:0002190_disorganized_myocardium	16	3	2.14292	0.199502	1
MP:0010560_intraventricular_block	16	3	2.14292	0.199502	1
MP:0006325_impaired_hearing	103	13	1.34419	0.20018	1
MP:0001324_abnormal_eye_pigmentation	103	13	1.34419	0.20018	1
MP:0010834_abnormal_CD4-positive,_alpha-beta_memory_T_cell_morphology	24	4	1.85774	0.200626	1
MP:0013754_abnormal_ocular_surface_morphology	24	4	1.85774	0.200626	1
MP:0009403_increased_variability_of_skeletal_muscle_fiber_size	24	4	1.85774	0.200626	1
MP:0010900_abnormal_pulmonary_interalveolar_septum_morphology	24	4	1.85774	0.200626	1
MP:0005641_increased_mean_corpuscular_hemoglobin_concentration	24	4	1.85774	0.200626	1
MP:0003863_decreased_aggression_towards_mice	24	4	1.85774	0.200626	1
MP:0004300_abnormal_organ_of_Corti_supporting_cell_morphology	24	4	1.85774	0.200626	1
MP:0009417_skeletal_muscle_atrophy	24	4	1.85774	0.200626	1
MP:0000748_progressive_muscle_weakness	24	4	1.85774	0.200626	1
MP:0001654_hepatic_necrosis	24	4	1.85774	0.200626	1
MP:0005408_hypopigmentation	24	4	1.85774	0.200626	1
MP:0000639_abnormal_adrenal_gland_morphology	67	9	1.44302	0.201236	1
MP:0003115_abnormal_respiratory_system_development	85	11	1.38283	0.201941	1
MP:0002462_abnormal_granulocyte_physiology	76	10	1.40926	0.202003	1
MP:0005334_abnormal_fat_pad_morphology	131	16	1.29524	0.203676	1
MP:0005598_decreased_ventricle_muscle_contractility	41	6	1.59316	0.204875	1
MP:0011095_embryonic_lethality_between_implantation_and_placentation,_complete_penetrance	41	6	1.59316	0.204875	1
MP:0003925_abnormal_cellular_glucose_import	41	6	1.59316	0.204875	1
MP:0000031_abnormal_cochlea_morphology	113	14	1.31604	0.20799	1
MP:0006204_embryonic_lethality_before_implantation	113	14	1.31604	0.20799	1
MP:0005370_liver/biliary_system_phenotype	614	66	1.12627	0.208282	1
MP:0000026_abnormal_inner_ear_morphology	141	17	1.27636	0.209623	1
MP:0000747_muscle_weakness	50	7	1.51315	0.209818	1
MP:0009389_abnormal_extracutaneous_pigmentation	104	13	1.32924	0.209871	1
MP:0011094_embryonic_lethality_before_implantation,_complete_penetrance	95	12	1.34503	0.211478	1
MP:0002160_abnormal_reproductive_system_morphology	605	65	1.12543	0.211654	1
MP:0001577_anemia	160	19	1.2548	0.211941	1
MP:0009701_abnormal_birth_body_size	132	16	1.28391	0.212308	1
MP:0004817_abnormal_skeletal_muscle_mass	68	9	1.41839	0.213426	1
MP:0000607_abnormal_hepatocyte_morphology	68	9	1.41839	0.213426	1
MP:0003410_abnormal_artery_development	77	10	1.38805	0.213429	1
MP:0011762_renal/urinary_system_inflammation	77	10	1.38805	0.213429	1
MP:0006126_abnormal_cardiac_outflow_tract_development	77	10	1.38805	0.213429	1
MP:0002899_fatigue	33	5	1.65904	0.213912	1
MP:0005344_increased_circulating_bilirubin_level	33	5	1.65904	0.213912	1
MP:0006336_abnormal_otoacoustic_response	33	5	1.65904	0.213912	1
MP:0001570_abnormal_circulating_enzyme_level	265	30	1.1901	0.215226	1
MP:0002904_increased_circulating_parathyroid_hormone_level	9	2	2.65189	0.216109	1
MP:0010493_abnormal_atrium_myocardium_morphology	9	2	2.65189	0.216109	1
MP:0000024_lowered_ear_position	9	2	2.65189	0.216109	1
MP:0001201_translucent_skin	9	2	2.65189	0.216109	1
MP:0004801_increased_susceptibility_to_systemic_lupus_erythematosus	9	2	2.65189	0.216109	1
MP:0010725_thin_interventricular_septum	9	2	2.65189	0.216109	1
MP:0011682_renal_glomerulus_cysts	9	2	2.65189	0.216109	1
MP:0004843_abnormal_Paneth_cell_morphology	9	2	2.65189	0.216109	1
MP:0003038_decreased_myocardial_infarction_size	9	2	2.65189	0.216109	1
MP:0005172_decreased_eye_pigmentation	9	2	2.65189	0.216109	1
MP:0003191_abnormal_cellular_cholesterol_metabolism	9	2	2.65189	0.216109	1
MP:0004998_decreased_CNS_synapse_formation	9	2	2.65189	0.216109	1
MP:0003789_increased_osteosarcoma_incidence	9	2	2.65189	0.216109	1
MP:0003897_abnormal_ST_segment	9	2	2.65189	0.216109	1
MP:0005479_decreased_circulating_triiodothyronine_level	9	2	2.65189	0.216109	1
MP:0005532_abnormal_vascular_resistance	9	2	2.65189	0.216109	1
MP:0030137_abnormal_upper_incisor_morphology	9	2	2.65189	0.216109	1
MP:0001346_abnormal_lacrimal_gland_morphology	9	2	2.65189	0.216109	1
MP:0010968_decreased_compact_bone_area	9	2	2.65189	0.216109	1
MP:0001661_extended_life_span	9	2	2.65189	0.216109	1
MP:0000734_muscle_hypoplasia	9	2	2.65189	0.216109	1
MP:0008279_arrest_of_spermiogenesis	9	2	2.65189	0.216109	1
MP:0008519_thin_retinal_outer_plexiform_layer	9	2	2.65189	0.216109	1
MP:0020039_increased_bone_ossification	9	2	2.65189	0.216109	1
MP:0000528_delayed_kidney_development	9	2	2.65189	0.216109	1
MP:0010316_increased_thyroid_tumor_incidence	9	2	2.65189	0.216109	1
MP:0010237_abnormal_skeletal_muscle_weight	9	2	2.65189	0.216109	1
MP:0005135_increased_thyroid-stimulating_hormone_level	9	2	2.65189	0.216109	1
MP:0010301_increased_stomach_tumor_incidence	9	2	2.65189	0.216109	1
MP:0008642_decreased_circulating_interleukin-1_beta_level	9	2	2.65189	0.216109	1
MP:0001938_delayed_sexual_maturation	9	2	2.65189	0.216109	1
MP:0010872_increased_trabecular_bone_mass	9	2	2.65189	0.216109	1
MP:0002773_decreased_circulating_luteinizing_hormone_level	9	2	2.65189	0.216109	1
MP:0009305_decreased_retroperitoneal_fat_pad_weight	9	2	2.65189	0.216109	1
MP:0003441_increased_glycerol_level	9	2	2.65189	0.216109	1
MP:0004905_decreased_uterus_weight	9	2	2.65189	0.216109	1
MP:0008968_abnormal_lacrimal_apparatus_morphology	9	2	2.65189	0.216109	1
MP:0001093_small_trigeminal_ganglion	9	2	2.65189	0.216109	1
MP:0010239_decreased_skeletal_muscle_weight	9	2	2.65189	0.216109	1
MP:0003503_decreased_activity_of_thyroid	9	2	2.65189	0.216109	1
MP:0003949_abnormal_circulating_lipid_level	420	46	1.14817	0.216291	1
MP:0013658_abnormal_myeloid_cell_morphology	814	86	1.10588	0.217668	1
MP:0005633_increased_circulating_sodium_level	42	6	1.54872	0.220876	1
MP:0002743_glomerulonephritis	42	6	1.54872	0.220876	1
MP:0005592_abnormal_vascular_smooth_muscle_morphology	42	6	1.54872	0.220876	1
MP:0003881_abnormal_nephron_morphology	199	23	1.21726	0.22099	1
MP:0008027_abnormal_spinal_cord_white_matter_morphology	25	4	1.76911	0.221808	1
MP:0012769_abnormal_CD4-positive,_alpha-beta_memory_T_cell_number	25	4	1.76911	0.221808	1
MP:0000295_trabecula_carnea_hypoplasia	25	4	1.76911	0.221808	1
MP:0000938_motor_neuron_degeneration	25	4	1.76911	0.221808	1
MP:0008277_abnormal_sternum_ossification	25	4	1.76911	0.221808	1
MP:0002217_small_lymph_nodes	25	4	1.76911	0.221808	1
MP:0009106_abnormal_pancreas_size	25	4	1.76911	0.221808	1
MP:0002208_abnormal_germ_cell_morphology	295	33	1.17435	0.222112	1
MP:0002364_abnormal_thymus_size	171	20	1.23326	0.22436	1
MP:0002269_muscular_atrophy	51	7	1.47858	0.224379	1
MP:0004787_abnormal_dorsal_aorta_morphology	51	7	1.47858	0.224379	1
MP:0005103_abnormal_retinal_pigmentation	51	7	1.47858	0.224379	1
MP:0001562_abnormal_circulating_calcium_level	60	8	1.43008	0.225804	1
MP:0004393_abnormal_cochlear_inner_hair_cell_morphology	60	8	1.43008	0.225804	1
MP:0000181_abnormal_circulating_LDL_cholesterol_level	69	9	1.39457	0.225901	1
MP:0001980_abnormal_chemically-elicited_antinociception	17	3	1.98966	0.225917	1
MP:0003874_absent_pharyngeal_arches	17	3	1.98966	0.225917	1
MP:0003076_increased_susceptibility_to_ischemic_brain_injury	17	3	1.98966	0.225917	1
MP:0004448_abnormal_presphenoid_bone_morphology	17	3	1.98966	0.225917	1
MP:0009712_impaired_conditioned_place_preference_behavior	17	3	1.98966	0.225917	1
MP:0009845_abnormal_neural_crest_cell_morphology	17	3	1.98966	0.225917	1
MP:0005287_narrow_eye_opening	17	3	1.98966	0.225917	1
MP:0005136_decreased_growth_hormone_level	17	3	1.98966	0.225917	1
MP:0011732_decreased_somite_size	17	3	1.98966	0.225917	1
MP:0001183_overexpanded_pulmonary_alveoli	17	3	1.98966	0.225917	1
MP:0004938_dilated_vasculature	17	3	1.98966	0.225917	1
MP:0004892_increased_adiponectin_level	17	3	1.98966	0.225917	1
MP:0004188_delayed_embryo_turning	17	3	1.98966	0.225917	1
MP:0004233_abnormal_muscle_weight	17	3	1.98966	0.225917	1
MP:0010956_abnormal_mitochondrial_ATP_synthesis_coupled_electron_transport	17	3	1.98966	0.225917	1
MP:0000837_abnormal_hypothalamus_morphology	17	3	1.98966	0.225917	1
MP:0002582_disorganized_extraembryonic_tissue	17	3	1.98966	0.225917	1
MP:0003966_abnormal_adrenocorticotropin_level	17	3	1.98966	0.225917	1
MP:0002404_increased_intestinal_adenoma_incidence	17	3	1.98966	0.225917	1
MP:0001071_abnormal_facial_nerve_morphology	17	3	1.98966	0.225917	1
MP:0001072_abnormal_vestibulocochlear_nerve_morphology	17	3	1.98966	0.225917	1
MP:0000706_small_thymus	143	17	1.25578	0.226655	1
MP:0004643_abnormal_vertebrae_number	115	14	1.28965	0.227027	1
MP:0001711_abnormal_placenta_morphology	181	21	1.22213	0.228446	1
MP:0001944_abnormal_pancreas_morphology	134	16	1.26182	0.230053	1
MP:0011100_preweaning_lethality,_complete_penetrance	531	57	1.12298	0.231865	1
MP:0013971_blood_in_lymph_vessels	34	5	1.60164	0.232292	1
MP:0005656_decreased_aggression	34	5	1.60164	0.232292	1
MP:0002835_abnormal_cranial_suture_morphology	34	5	1.60164	0.232292	1
MP:0000480_increased_rib_number	34	5	1.60164	0.232292	1
MP:0005468_abnormal_thyroid_hormone_level	34	5	1.60164	0.232292	1
MP:0000703_abnormal_thymus_morphology	239	27	1.18651	0.233336	1
MP:0002590_increased_mean_corpuscular_volume	88	11	1.32845	0.234941	1
MP:0001081_abnormal_cranial_ganglia_morphology	88	11	1.32845	0.234941	1
MP:0006395_abnormal_epiphyseal_plate_morphology	88	11	1.32845	0.234941	1
MP:0003698_abnormal_male_reproductive_system_physiology	424	46	1.1354	0.236439	1
MP:0010426_abnormal_heart_and_great_artery_attachment	116	14	1.27685	0.236809	1
MP:0002693_abnormal_pancreas_physiology	116	14	1.27685	0.236809	1
MP:0010182_decreased_susceptibility_to_weight_gain	79	10	1.34747	0.237037	1
MP:0005459_decreased_percent_body_fat/body_weight	43	6	1.50667	0.237274	1
MP:0000270_abnormal_heart_tube_morphology	43	6	1.50667	0.237274	1
MP:0003973_increased_pituitary_hormone_level	52	7	1.44554	0.239278	1
MP:0001394_circling	52	7	1.44554	0.239278	1
MP:0004972_abnormal_regulatory_T_cell_number	52	7	1.44554	0.239278	1
MP:0001293_anophthalmia	61	8	1.40292	0.239516	1
MP:0001556_increased_circulating_HDL_cholesterol_level	61	8	1.40292	0.239516	1
MP:0000461_decreased_presacral_vertebrae_number	61	8	1.40292	0.239516	1
MP:0011655_abnormal_systemic_artery_morphology	154	18	1.23177	0.240196	1
MP:0004269_abnormal_optic_cup_morphology	26	4	1.68849	0.243539	1
MP:0008254_increased_megakaryocyte_cell_number	26	4	1.68849	0.243539	1
MP:0030540_misaligned_teeth	26	4	1.68849	0.243539	1
MP:0008499_increased_IgG1_level	26	4	1.68849	0.243539	1
MP:0002651_abnormal_sciatic_nerve_morphology	26	4	1.68849	0.243539	1
MP:0001092_abnormal_trigeminal_ganglion_morphology	26	4	1.68849	0.243539	1
MP:0008772_increased_heart_ventricle_size	89	11	1.31125	0.246377	1
MP:0010425_abnormal_heart_and_great_vessel_attachment	117	14	1.26429	0.246756	1
MP:0008986_abnormal_liver_parenchyma_morphology	108	13	1.27262	0.250558	1
MP:0008250_abnormal_myeloid_leukocyte_morphology	368	40	1.1369	0.251057	1
MP:0008040_decreased_NK_T_cell_number	35	5	1.54806	0.251097	1
MP:0004023_abnormal_chromosome_number	35	5	1.54806	0.251097	1
MP:0013877_abnormal_ductus_venosus_valve_morphology	35	5	1.54806	0.251097	1
MP:0009356_decreased_liver_triglyceride_level	35	5	1.54806	0.251097	1
MP:0005605_increased_bone_mass	35	5	1.54806	0.251097	1
MP:0000194_increased_circulating_calcium_level	35	5	1.54806	0.251097	1
MP:0001007_abnormal_sympathetic_system_morphology	35	5	1.54806	0.251097	1
MP:0005118_decreased_circulating_pituitary_hormone_level	35	5	1.54806	0.251097	1
MP:0001485_abnormal_pinna_reflex	35	5	1.54806	0.251097	1
MP:0005505_thrombocytosis	35	5	1.54806	0.251097	1
MP:0000219_increased_neutrophil_cell_number	71	9	1.34924	0.251628	1
MP:0020201_abnormal_granulocyte_number	184	21	1.19917	0.252101	1
MP:0003667_increased_hemangiosarcoma_incidence	18	3	1.85671	0.252944	1
MP:0000474_abnormal_foregut_morphology	18	3	1.85671	0.252944	1
MP:0001129_impaired_ovarian_folliculogenesis	18	3	1.85671	0.252944	1
MP:0009846_abnormal_neural_crest_morphology	18	3	1.85671	0.252944	1
MP:0012253_abnormal_intersomitic_vessel_morphology	18	3	1.85671	0.252944	1
MP:0013986_abnormal_vitelline_vein_topology	18	3	1.85671	0.252944	1
MP:0004956_decreased_thymus_weight	18	3	1.85671	0.252944	1
MP:0004003_abnormal_vascular_endothelial_cell_physiology	18	3	1.85671	0.252944	1
MP:0030063_abnormal_face_size	18	3	1.85671	0.252944	1
MP:0004608_abnormal_cervical_axis_morphology	18	3	1.85671	0.252944	1
MP:0001377_abnormal_mating_frequency	18	3	1.85671	0.252944	1
MP:0003141_cardiac_fibrosis	62	8	1.37677	0.253501	1
MP:0002907_abnormal_parturition	10	2	2.32016	0.253727	1
MP:0003986_small_cochlear_ganglion	10	2	2.32016	0.253727	1
MP:0009016_abnormal_estrus	10	2	2.32016	0.253727	1
MP:0001245_thick_dermal_layer	10	2	2.32016	0.253727	1
MP:0030071_abnormal_face_shape	10	2	2.32016	0.253727	1
MP:0004696_abnormal_thyroid_follicle_morphology	10	2	2.32016	0.253727	1
MP:0003459_increased_fear-related_response	10	2	2.32016	0.253727	1
MP:0005470_increased_thyroxine_level	10	2	2.32016	0.253727	1
MP:0005477_increased_circulating_thyroxine_level	10	2	2.32016	0.253727	1
MP:0008917_abnormal_oligodendrocyte_physiology	10	2	2.32016	0.253727	1
MP:0003270_intestinal_obstruction	10	2	2.32016	0.253727	1
MP:0004462_small_basisphenoid_bone	10	2	2.32016	0.253727	1
MP:0004917_abnormal_T_cell_selection	10	2	2.32016	0.253727	1
MP:0012135_embryonic-extraembryonic_boundary_constriction	10	2	2.32016	0.253727	1
MP:0001432_abnormal_food_preference	10	2	2.32016	0.253727	1
MP:0002641_anisopoikilocytosis	10	2	2.32016	0.253727	1
MP:0008853_decreased_abdominal_adipose_tissue_amount	10	2	2.32016	0.253727	1
MP:0008558_abnormal_interferon-beta_secretion	10	2	2.32016	0.253727	1
MP:0008034_enhanced_lipolysis	10	2	2.32016	0.253727	1
MP:0008011_intestine_polyps	10	2	2.32016	0.253727	1
MP:0003862_decreased_aggression_towards_males	10	2	2.32016	0.253727	1
MP:0004047_abnormal_milk_composition	10	2	2.32016	0.253727	1
MP:0000422_delayed_hair_appearance	10	2	2.32016	0.253727	1
MP:0010308_decreased_tumor_latency	10	2	2.32016	0.253727	1
MP:0009118_increased_white_fat_cell_size	10	2	2.32016	0.253727	1
MP:0010580_decreased_heart_left_ventricle_size	10	2	2.32016	0.253727	1
MP:0000786_abnormal_embryonic_neuroepithelial_layer_differentiation	10	2	2.32016	0.253727	1
MP:0010386_abnormal_urinary_bladder_physiology	10	2	2.32016	0.253727	1
MP:0006262_increased_testis_tumor_incidence	10	2	2.32016	0.253727	1
MP:0011105_embryonic_lethality_between_implantation_and_placentation,_incomplete_penetrance	10	2	2.32016	0.253727	1
MP:0000597_delayed_hepatic_development	10	2	2.32016	0.253727	1
MP:0003620_oliguria	10	2	2.32016	0.253727	1
MP:0003710_abnormal_physiological_neovascularization	10	2	2.32016	0.253727	1
MP:0004434_abnormal_cochlear_outer_hair_cell_physiology	10	2	2.32016	0.253727	1
MP:0030388_large_fontanelles	10	2	2.32016	0.253727	1
MP:0005348_increased_T_cell_proliferation	44	6	1.46684	0.254027	1
MP:0011019_abnormal_adaptive_thermogenesis	44	6	1.46684	0.254027	1
MP:0011518_abnormal_cell_chemotaxis	44	6	1.46684	0.254027	1
MP:0002224_abnormal_spleen_size	310	34	1.14784	0.25444	1
MP:0001415_increased_exploration_in_new_environment	53	7	1.41394	0.254484	1
MP:0005640_abnormal_mean_corpuscular_hemoglobin_concentration	53	7	1.41394	0.254484	1
MP:0001648_abnormal_apoptosis	566	60	1.10672	0.256838	1
MP:0013701_abnormal_mature_B_cell_number	118	14	1.25197	0.25686	1
MP:0003961_decreased_lean_body_mass	156	18	1.2136	0.257639	1
MP:0006362_abnormal_male_germ_cell_morphology	262	29	1.15917	0.258437	1
MP:0001256_abnormal_body_length	214	24	1.17587	0.2612	1
MP:0005288_abnormal_oxygen_consumption	81	10	1.30918	0.261549	1
MP:0003797_abnormal_compact_bone_morphology	81	10	1.30918	0.261549	1
MP:0003203_increased_neuron_apoptosis	81	10	1.30918	0.261549	1
MP:0011180_abnormal_hematopoietic_cell_number	826	86	1.08609	0.263212	1
MP:0001985_abnormal_gustatory_system_physiology	3	1	4.63771	0.264635	1
MP:0011081_decreased_macrophage_apoptosis	3	1	4.63771	0.264635	1
MP:0008453_decreased_retinal_rod_cell_number	3	1	4.63771	0.264635	1
MP:0008723_impaired_eosinophil_recruitment	3	1	4.63771	0.264635	1
MP:0011584_increased_alkaline_phosphatase_activity	3	1	4.63771	0.264635	1
MP:0003293_rectal_hemorrhage	3	1	4.63771	0.264635	1
MP:0008446_decreased_retinal_cone_cell_number	3	1	4.63771	0.264635	1
MP:0009836_abnormal_sperm_principal_piece_morphology	3	1	4.63771	0.264635	1
MP:0005072_abnormal_hair_follicle_melanin_granule_morphology	3	1	4.63771	0.264635	1
MP:0008894_abnormal_intraepithelial_T_cell_morphology	3	1	4.63771	0.264635	1
MP:0003288_intestinal_edema	3	1	4.63771	0.264635	1
MP:0011957_decreased_compensatory_feeding_amount	3	1	4.63771	0.264635	1
MP:0011956_abnormal_compensatory_feeding_amount	3	1	4.63771	0.264635	1
MP:0002997_enlarged_seminal_vesicle	3	1	4.63771	0.264635	1
MP:0004946_abnormal_regulatory_T_cell_physiology	3	1	4.63771	0.264635	1
MP:0009350_decreased_urine_pH	3	1	4.63771	0.264635	1
MP:0000043_organ_of_Corti_degeneration	27	4	1.61488	0.265716	1
MP:0005012_decreased_eosinophil_cell_number	27	4	1.61488	0.265716	1
MP:0004024_aneuploidy	27	4	1.61488	0.265716	1
MP:0003702_abnormal_chromosome_morphology	27	4	1.61488	0.265716	1
MP:0003221_abnormal_cardiomyocyte_apoptosis	27	4	1.61488	0.265716	1
MP:0010666_abnormal_vitelline_vein_morphology	27	4	1.61488	0.265716	1
MP:0003447_decreased_tumor_growth/size	27	4	1.61488	0.265716	1
MP:0004883_abnormal_vascular_wound_healing	27	4	1.61488	0.265716	1
MP:0000182_increased_circulating_LDL_cholesterol_level	27	4	1.61488	0.265716	1
MP:0001340_abnormal_eyelid_morphology	119	14	1.23988	0.267113	1
MP:0003050_abnormal_sacral_vertebrae_morphology	63	8	1.35157	0.267734	1
MP:0005371_limbs/digits/tail_phenotype	519	55	1.10562	0.268817	1
MP:0009230_abnormal_sperm_head_morphology	54	7	1.38368	0.269966	1
MP:0001915_intracranial_hemorrhage	54	7	1.38368	0.269966	1
MP:0004941_abnormal_regulatory_T_cell_morphology	54	7	1.38368	0.269966	1
MP:0004130_abnormal_muscle_cell_glucose_uptake	36	5	1.49793	0.270266	1
MP:0001879_abnormal_lymphatic_vessel_morphology	36	5	1.49793	0.270266	1
MP:0011706_abnormal_fibroblast_migration	36	5	1.49793	0.270266	1
MP:0030229_abnormal_craniofacial_suture_morphology	36	5	1.49793	0.270266	1
MP:0003884_decreased_macrophage_cell_number	36	5	1.49793	0.270266	1
MP:0008345_abnormal_gamma-delta_T_cell_number	36	5	1.49793	0.270266	1
MP:0003131_increased_erythrocyte_cell_number	45	6	1.42905	0.271091	1
MP:0000857_abnormal_cerebellar_foliation	45	6	1.42905	0.271091	1
MP:0003886_abnormal_embryonic_epiblast_morphology	45	6	1.42905	0.271091	1
MP:0009170_abnormal_pancreatic_islet_size	45	6	1.42905	0.271091	1
MP:0011495_abnormal_head_shape	45	6	1.42905	0.271091	1
MP:0002209_decreased_germ_cell_number	225	25	1.16352	0.271256	1
MP:0002441_abnormal_granulocyte_morphology	196	22	1.1766	0.271362	1
MP:0005318_decreased_triglyceride_level	129	15	1.22362	0.272327	1
MP:0004889_increased_energy_expenditure	82	10	1.29084	0.274105	1
MP:0000187_abnormal_triglyceride_level	216	24	1.16332	0.276551	1
MP:0010508_abnormal_heart_electrocardiography_waveform_feature	73	9	1.30675	0.278265	1
MP:0000691_enlarged_spleen	197	22	1.16972	0.279483	1
MP:0004207_increased_squamous_cell_carcinoma_incidence	19	3	1.74051	0.280393	1
MP:0004809_increased_hematopoietic_stem_cell_number	19	3	1.74051	0.280393	1
MP:0013839_abnormal_posterior_cerebral_artery_morphology	19	3	1.74051	0.280393	1
MP:0005591_decreased_vasodilation	19	3	1.74051	0.280393	1
MP:0011400_lethality,_complete_penetrance	19	3	1.74051	0.280393	1
MP:0008439_abnormal_cortical_plate_morphology	19	3	1.74051	0.280393	1
MP:0013840_absent_segment_of_posterior_cerebral_artery	19	3	1.74051	0.280393	1
MP:0010878_increased_trabecular_bone_volume	19	3	1.74051	0.280393	1
MP:0002493_increased_IgG_level	64	8	1.32726	0.282191	1
MP:0001776_abnormal_circulating_sodium_level	55	7	1.35468	0.28569	1
MP:0005202_lethargy	55	7	1.35468	0.28569	1
MP:0001756_abnormal_urination	55	7	1.35468	0.28569	1
MP:0000284_double_outlet_right_ventricle	83	10	1.27299	0.286839	1
MP:0000701_abnormal_lymph_node_size	83	10	1.27299	0.286839	1
MP:0000035_abnormal_membranous_labyrinth_morphology	121	14	1.2164	0.28803	1
MP:0008044_increased_NK_cell_number	28	4	1.5474	0.288239	1
MP:0000848_abnormal_pons_morphology	28	4	1.5474	0.288239	1
MP:0005572_abnormal_pulmonary_respiratory_rate	28	4	1.5474	0.288239	1
MP:0012176_abnormal_head_development	28	4	1.5474	0.288239	1
MP:0004607_abnormal_cervical_atlas_morphology	28	4	1.5474	0.288239	1
MP:0003656_abnormal_erythrocyte_physiology	28	4	1.5474	0.288239	1
MP:0010981_abnormal_branching_involved_in_ureteric_bud_morphogenesis	28	4	1.5474	0.288239	1
MP:0008317_abnormal_paravertebral_ganglion_morphology	28	4	1.5474	0.288239	1
MP:0001433_polyphagia	28	4	1.5474	0.288239	1
MP:0003968_abnormal_growth_hormone_level	28	4	1.5474	0.288239	1
MP:0010875_increased_bone_volume	28	4	1.5474	0.288239	1
MP:0030385_absent_facial_bone	28	4	1.5474	0.288239	1
MP:0004907_abnormal_seminal_vesicle_size	28	4	1.5474	0.288239	1
MP:0014201_abnormal_intestinal_epithelium_physiology	28	4	1.5474	0.288239	1
MP:0004754_abnormal_kidney_collecting_duct_morphology	28	4	1.5474	0.288239	1
MP:0008987_abnormal_liver_lobule_morphology	102	12	1.2393	0.288316	1
MP:0002855_abnormal_cochlear_ganglion_morphology	46	6	1.39315	0.288422	1
MP:0008944_decreased_sensitivity_to_induced_cell_death	46	6	1.39315	0.288422	1
MP:0004259_small_placenta	37	5	1.45095	0.289735	1
MP:0005335_abnormal_gonadal_fat_pad_morphology	37	5	1.45095	0.289735	1
MP:0000681_abnormal_thyroid_gland_morphology	37	5	1.45095	0.289735	1
MP:0004686_decreased_length_of_long_bones	150	17	1.1886	0.290495	1
MP:0012082_delayed_heart_development	11	2	2.06217	0.29146	1
MP:0011065_abnormal_kidney_epithelial_cell_primary_cilium_morphology	11	2	2.06217	0.29146	1
MP:0010352_gastrointestinal_tract_polyps	11	2	2.06217	0.29146	1
MP:0009406_decreased_skeletal_muscle_fiber_number	11	2	2.06217	0.29146	1
MP:0013852_abnormal_Mullerian_duct_topology	11	2	2.06217	0.29146	1
MP:0002818_abnormal_dentin_morphology	11	2	2.06217	0.29146	1
MP:0003233_prolonged_QT_interval	11	2	2.06217	0.29146	1
MP:0001940_testis_hypoplasia	11	2	2.06217	0.29146	1
MP:0030131_abnormal_periodontium_morphology	11	2	2.06217	0.29146	1
MP:0003253_dilated_bile_duct	11	2	2.06217	0.29146	1
MP:0010966_abnormal_compact_bone_area	11	2	2.06217	0.29146	1
MP:0010449_heart_right_ventricle_outflow_tract_stenosis	11	2	2.06217	0.29146	1
MP:0004182_abnormal_spermiation	11	2	2.06217	0.29146	1
MP:0004183_abnormal_sympathetic_nervous_system_physiology	11	2	2.06217	0.29146	1
MP:0002683_delayed_fertility	11	2	2.06217	0.29146	1
MP:0011199_abnormal_amniotic_cavity_morphology	11	2	2.06217	0.29146	1
MP:0002944_increased_lactate_dehydrogenase_level	11	2	2.06217	0.29146	1
MP:0014143_decreased_body_fat_mass	11	2	2.06217	0.29146	1
MP:0003868_abnormal_feces_composition	11	2	2.06217	0.29146	1
MP:0006339_abnormal_third_pharyngeal_arch_morphology	11	2	2.06217	0.29146	1
MP:0030022_decreased_muscle_cell_glucose_uptake	11	2	2.06217	0.29146	1
MP:0002500_granulomatous_inflammation	11	2	2.06217	0.29146	1
MP:0004876_decreased_mean_systemic_arterial_blood_pressure	11	2	2.06217	0.29146	1
MP:0002333_abnormal_lung_compliance	11	2	2.06217	0.29146	1
MP:0010280_increased_skeletal_tumor_incidence	11	2	2.06217	0.29146	1
MP:0000606_decreased_hepatocyte_number	11	2	2.06217	0.29146	1
MP:0013186_abnormal_basilar_artery_morphology	11	2	2.06217	0.29146	1
MP:0001917_intraventricular_hemorrhage	11	2	2.06217	0.29146	1
MP:0005059_lysosomal_protein_accumulation	11	2	2.06217	0.29146	1
MP:0010320_increased_pituitary_gland_tumor_incidence	11	2	2.06217	0.29146	1
MP:0004500_increased_incidence_of_tumors_by_ionizing_radiation_induction	11	2	2.06217	0.29146	1
MP:0006270_abnormal_mammary_gland_growth_during_lactation	11	2	2.06217	0.29146	1
MP:0010200_enlarged_lymphatic_vessel	11	2	2.06217	0.29146	1
MP:0003946_renal_necrosis	11	2	2.06217	0.29146	1
MP:0010813_abnormal_alveolar_lamellar_body_morphology	11	2	2.06217	0.29146	1
MP:0014018_embryo_tumor	11	2	2.06217	0.29146	1
MP:0009450_abnormal_axon_fasciculation	11	2	2.06217	0.29146	1
MP:0005311_abnormal_circulating_amino_acid_level	112	13	1.22058	0.293876	1
MP:0000230_abnormal_systemic_arterial_blood_pressure	93	11	1.24665	0.293951	1
MP:0000208_decreased_hematocrit	93	11	1.24665	0.293951	1
MP:0000202_abnormal_circulating_alkaline_phosphatase_level	141	16	1.19008	0.296549	1
MP:0003921_abnormal_heart_left_ventricle_morphology	141	16	1.19008	0.296549	1
MP:0008043_abnormal_NK_cell_number	65	8	1.30382	0.296846	1
MP:0010680_abnormal_skin_adnexa_physiology	65	8	1.30382	0.296846	1
MP:0010297_increased_hepatobiliary_system_tumor_incidence	56	7	1.32687	0.301625	1
MP:0000511_abnormal_intestinal_mucosa_morphology	56	7	1.32687	0.301625	1
MP:0008019_increased_liver_tumor_incidence	56	7	1.32687	0.301625	1
MP:0005217_abnormal_pancreatic_beta_cell_morphology	56	7	1.32687	0.301625	1
MP:0001931_abnormal_oogenesis	56	7	1.32687	0.301625	1
MP:0010119_abnormal_bone_mineral_density	200	22	1.14954	0.30435	1
MP:0013657_abnormal_blood_cell_morphology	816	84	1.07079	0.304515	1
MP:0005266_abnormal_metabolism	308	33	1.11688	0.305293	1
MP:0001176_abnormal_lung_development	75	9	1.26683	0.305652	1
MP:0000136_abnormal_microglial_cell_morphology	47	6	1.359	0.305976	1
MP:0004647_decreased_lumbar_vertebrae_number	47	6	1.359	0.305976	1
MP:0001787_pericardial_edema	47	6	1.359	0.305976	1
MP:0008210_increased_mature_B_cell_number	47	6	1.359	0.305976	1
MP:0000218_increased_leukocyte_cell_number	407	43	1.10009	0.306125	1
MP:0003920_abnormal_heart_right_ventricle_morphology	94	11	1.23147	0.306232	1
MP:0005658_increased_susceptibility_to_diet-induced_obesity	20	3	1.63793	0.308089	1
MP:0002499_chronic_inflammation	20	3	1.63793	0.308089	1
MP:0013241_embryo_tissue_necrosis	20	3	1.63793	0.308089	1
MP:0004486_decreased_response_of_heart_to_induced_stress	20	3	1.63793	0.308089	1
MP:0002988_decreased_urine_osmolality	20	3	1.63793	0.308089	1
MP:0003279_aneurysm	20	3	1.63793	0.308089	1
MP:0001627_abnormal_cardiac_output	20	3	1.63793	0.308089	1
MP:0004985_decreased_osteoclast_cell_number	20	3	1.63793	0.308089	1
MP:0008347_decreased_gamma-delta_T_cell_number	20	3	1.63793	0.308089	1
MP:0009250_abnormal_appendicular_skeleton_morphology	348	37	1.10748	0.308672	1
MP:0003366_abnormal_circulating_glucocorticoid_level	38	5	1.4068	0.309441	1
MP:0001881_abnormal_mammary_gland_physiology	38	5	1.4068	0.309441	1
MP:0013555_abnormal_apocrine_gland_physiology	38	5	1.4068	0.309441	1
MP:0011182_decreased_hematopoietic_cell_number	607	63	1.07945	0.310591	1
MP:0001008_abnormal_sympathetic_ganglion_morphology	29	4	1.48532	0.311013	1
MP:0009289_decreased_epididymal_fat_pad_weight	29	4	1.48532	0.311013	1
MP:0003964_abnormal_noradrenaline_level	29	4	1.48532	0.311013	1
MP:0006138_congestive_heart_failure	29	4	1.48532	0.311013	1
MP:0002764_short_tibia	85	10	1.23873	0.312773	1
MP:0000278_abnormal_myocardial_fiber_morphology	85	10	1.23873	0.312773	1
MP:0005280_abnormal_fatty_acid_level	114	13	1.1961	0.31632	1
MP:0005319_abnormal_enzyme/coenzyme_level	300	32	1.11098	0.318166	1
MP:0020151_abnormal_circulating_non-HDL_cholesterol_level	76	9	1.24776	0.319575	1
MP:0000164_abnormal_cartilage_development	76	9	1.24776	0.319575	1
MP:0002596_abnormal_hematocrit	124	14	1.18276	0.320294	1
MP:0004484_altered_response_of_heart_to_induced_stress	48	6	1.32648	0.323711	1
MP:0012103_abnormal_bilaminar_embryonic_disk_morphology	48	6	1.32648	0.323711	1
MP:0009117_abnormal_white_fat_cell_morphology	48	6	1.32648	0.323711	1
MP:0005330_cardiomyopathy	48	6	1.32648	0.323711	1
MP:0005068_abnormal_NK_cell_morphology	67	8	1.2593	0.326648	1
MP:0000488_abnormal_intestinal_epithelium_morphology	67	8	1.2593	0.326648	1
MP:0005419_decreased_circulating_serum_albumin_level	67	8	1.2593	0.326648	1
MP:0002759_abnormal_caudal_vertebrae_morphology	67	8	1.2593	0.326648	1
MP:0011989_abnormal_porphyrin_level	12	2	1.85569	0.328928	1
MP:0000840_abnormal_epithalamus_morphology	12	2	1.85569	0.328928	1
MP:0002876_abnormal_thyroid_physiology	12	2	1.85569	0.328928	1
MP:0002894_abnormal_otolith_morphology	12	2	1.85569	0.328928	1
MP:0010572_persistent_right_dorsal_aorta	12	2	1.85569	0.328928	1
MP:0002286_cryptorchism	12	2	1.85569	0.328928	1
MP:0004993_decreased_bone_resorption	12	2	1.85569	0.328928	1
MP:0000690_absent_spleen	12	2	1.85569	0.328928	1
MP:0009166_abnormal_pancreatic_islet_number	12	2	1.85569	0.328928	1
MP:0004147_increased_porphyrin_level	12	2	1.85569	0.328928	1
MP:0003393_decreased_cardiac_output	12	2	1.85569	0.328928	1
MP:0013967_abnormal_infrahyoid_muscle_connection	12	2	1.85569	0.328928	1
MP:0002951_small_thyroid_gland	12	2	1.85569	0.328928	1
MP:0008784_craniorachischisis	12	2	1.85569	0.328928	1
MP:0004597_increased_susceptibility_to_noise-induced_hearing_loss	12	2	1.85569	0.328928	1
MP:0011346_renal_tubule_atrophy	12	2	1.85569	0.328928	1
MP:0000808_abnormal_hippocampus_development	12	2	1.85569	0.328928	1
MP:0002276_abnormal_lung_interstitium_morphology	12	2	1.85569	0.328928	1
MP:0005145_increased_circulating_VLDL_cholesterol_level	12	2	1.85569	0.328928	1
MP:0009506_abnormal_mammary_gland_alveolus_morphology	12	2	1.85569	0.328928	1
MP:0008181_increased_marginal_zone_B_cell_number	12	2	1.85569	0.328928	1
MP:0002581_abnormal_ileum_morphology	12	2	1.85569	0.328928	1
MP:0003901_abnormal_PR_interval	12	2	1.85569	0.328928	1
MP:0010172_abnormal_mammary_gland_epithelium_physiology	12	2	1.85569	0.328928	1
MP:0002658_abnormal_liver_regeneration	12	2	1.85569	0.328928	1
MP:0010436_abnormal_coronary_sinus_morphology	12	2	1.85569	0.328928	1
MP:0004415_abnormal_cochlear_nerve_compound_action_potential	12	2	1.85569	0.328928	1
MP:0005616_decreased_susceptibility_to_type_IV_hypersensitivity_reaction	12	2	1.85569	0.328928	1
MP:0008343_abnormal_gamma-delta_T_cell_morphology	39	5	1.36526	0.329325	1
MP:0001314_corneal_opacity	39	5	1.36526	0.329325	1
MP:0002053_decreased_incidence_of_induced_tumors	39	5	1.36526	0.329325	1
MP:0004901_decreased_male_germ_cell_number	203	22	1.13004	0.329884	1
MP:0008251_abnormal_phagocyte_morphology	312	33	1.10028	0.332866	1
MP:0013330_abnormal_male_accessory_sex_gland_morphology	77	9	1.22925	0.333624	1
MP:0002231_abnormal_primitive_streak_morphology	77	9	1.22925	0.333624	1
MP:0009698_heart_hemorrhage	30	4	1.42802	0.333945	1
MP:0005225_abnormal_vertebrae_development	30	4	1.42802	0.333945	1
MP:0006346_small_pharyngeal_arch	30	4	1.42802	0.333945	1
MP:0001882_abnormal_lactation	30	4	1.42802	0.333945	1
MP:0012137_abnormal_forebrain_size	30	4	1.42802	0.333945	1
MP:0001134_absent_corpus_luteum	30	4	1.42802	0.333945	1
MP:0005469_abnormal_thyroxine_level	30	4	1.42802	0.333945	1
MP:0004644_increased_vertebrae_number	58	7	1.27452	0.333994	1
MP:0002492_decreased_IgE_level	21	3	1.54675	0.335868	1
MP:0005174_abnormal_tail_pigmentation	21	3	1.54675	0.335868	1
MP:0001100_abnormal_vagus_ganglion_morphology	21	3	1.54675	0.335868	1
MP:0003930_abnormal_tooth_hard_tissue_morphology	21	3	1.54675	0.335868	1
MP:0004485_increased_response_of_heart_to_induced_stress	21	3	1.54675	0.335868	1
MP:0009641_kidney_degeneration	21	3	1.54675	0.335868	1
MP:0008511_thin_retinal_inner_nuclear_layer	21	3	1.54675	0.335868	1
MP:0005599_increased_cardiac_muscle_contractility	21	3	1.54675	0.335868	1
MP:0008235_increased_susceptibility_to_neuronal_excitotoxicity	21	3	1.54675	0.335868	1
MP:0003671_abnormal_eyelid_aperture	21	3	1.54675	0.335868	1
MP:0004038_lymphangiectasis	4	1	3.09139	0.336268	1
MP:0001038_abnormal_cholinergic_neuron_morphology	4	1	3.09139	0.336268	1
MP:0004796_increased_anti-histone_antibody_level	4	1	3.09139	0.336268	1
MP:0002352_abnormal_popliteal_lymph_node_morphology	4	1	3.09139	0.336268	1
MP:0003015_abnormal_circulating_bicarbonate_level	4	1	3.09139	0.336268	1
MP:0012685_abnormal_primitive_streak_elongation	4	1	3.09139	0.336268	1
MP:0009923_decreased_transitional_stage_T1_B_cell_number	4	1	3.09139	0.336268	1
MP:0011733_fused_somites	4	1	3.09139	0.336268	1
MP:0004918_abnormal_negative_T_cell_selection	4	1	3.09139	0.336268	1
MP:0008090_increased_T-helper_2_cell_number	4	1	3.09139	0.336268	1
MP:0008516_disorganized_retinal_outer_nuclear_layer	4	1	3.09139	0.336268	1
MP:0004184_abnormal_baroreceptor_physiology	4	1	3.09139	0.336268	1
MP:0008213_absent_immature_B_cells	4	1	3.09139	0.336268	1
MP:0004431_abnormal_hair_cell_mechanoelectric_transduction	4	1	3.09139	0.336268	1
MP:0011583_abnormal_alkaline_phosphatase_activity	4	1	3.09139	0.336268	1
MP:0005182_increased_circulating_estradiol_level	4	1	3.09139	0.336268	1
MP:0005239_abnormal_Bruch_membrane_morphology	4	1	3.09139	0.336268	1
MP:0020146_abnormal_vascular_endothelial_cell_proliferation	4	1	3.09139	0.336268	1
MP:0005441_increased_urine_calcium_level	4	1	3.09139	0.336268	1
MP:0002999_abnormal_bone_healing	4	1	3.09139	0.336268	1
MP:0008380_abnormal_gonial_bone_morphology	4	1	3.09139	0.336268	1
MP:0010432_common_ventricle	4	1	3.09139	0.336268	1
MP:0011073_abnormal_macrophage_apoptosis	4	1	3.09139	0.336268	1
MP:0005065_abnormal_neutrophil_morphology	116	13	1.17257	0.339172	1
MP:0003059_decreased_insulin_secretion	49	6	1.29547	0.341584	1
MP:0005028_abnormal_trophectoderm_morphology	68	8	1.23815	0.341745	1
MP:0001124_abnormal_gametes	234	25	1.11207	0.341943	1
MP:0004939_abnormal_B_cell_morphology	254	27	1.10589	0.343655	1
MP:0002891_increased_insulin_sensitivity	97	11	1.18806	0.343779	1
MP:0005013_increased_lymphocyte_cell_number	264	28	1.10315	0.344374	1
MP:0008073_abnormal_CD4-positive,_alpha_beta_T_cell_number	156	17	1.1364	0.349243	1
MP:0008171_abnormal_mature_B_cell_morphology	225	24	1.10989	0.349249	1
MP:0002458_abnormal_B_cell_number	225	24	1.10989	0.349249	1
MP:0003119_abnormal_digestive_system_development	40	5	1.32609	0.349326	1
MP:0004404_cochlear_outer_hair_cell_degeneration	40	5	1.32609	0.349326	1
MP:0010368_abnormal_lymphatic_system_physiology	40	5	1.32609	0.349326	1
MP:0003963_abnormal_corticosterone_level	40	5	1.32609	0.349326	1
MP:0004902_abnormal_uterus_size	40	5	1.32609	0.349326	1
MP:0001330_abnormal_optic_nerve_morphology	59	7	1.24985	0.350363	1
MP:0003137_abnormal_impulse_conducting_system_conduction	88	10	1.19063	0.352583	1
MP:0005015_increased_T_cell_number	186	20	1.11961	0.353801	1
MP:0002622_abnormal_cochlear_hair_cell_morphology	98	11	1.17425	0.356481	1
MP:0000245_abnormal_erythropoiesis	69	8	1.2177	0.356937	1
MP:0013762_abnormal_effector_T_cell_number	69	8	1.2177	0.356937	1
MP:0012778_abnormal_liver_triglyceride_level	69	8	1.2177	0.356937	1
MP:0013848_subcutaneous_edema	31	4	1.37496	0.356946	1
MP:0002212_abnormal_secondary_sex_determination	31	4	1.37496	0.356946	1
MP:0001786_skin_edema	31	4	1.37496	0.356946	1
MP:0000454_abnormal_jaw_morphology	226	24	1.10425	0.357615	1
MP:0002602_abnormal_eosinophil_cell_number	50	6	1.26587	0.359552	1
MP:0005061_abnormal_eosinophil_morphology	50	6	1.26587	0.359552	1
MP:0002718_abnormal_inner_cell_mass_morphology	50	6	1.26587	0.359552	1
MP:0002192_hydrops_fetalis	50	6	1.26587	0.359552	1
MP:0004399_abnormal_cochlear_outer_hair_cell_morphology	79	9	1.19383	0.362015	1
MP:0011203_abnormal_parietal_yolk_sac_morphology	79	9	1.19383	0.362015	1
MP:0003362_increased_circulating_gonadotropin_level	22	3	1.46516	0.363586	1
MP:0009278_abnormal_bone_marrow_cell_physiology	22	3	1.46516	0.363586	1
MP:0008882_abnormal_enterocyte_physiology	22	3	1.46516	0.363586	1
MP:0003439_abnormal_glycerol_level	22	3	1.46516	0.363586	1
MP:0005471_decreased_thyroxine_level	22	3	1.46516	0.363586	1
MP:0005029_abnormal_amnion_morphology	22	3	1.46516	0.363586	1
MP:0002682_decreased_mature_ovarian_follicle_number	22	3	1.46516	0.363586	1
MP:0008814_decreased_nerve_conduction_velocity	22	3	1.46516	0.363586	1
MP:0009283_decreased_gonadal_fat_pad_weight	22	3	1.46516	0.363586	1
MP:0013821_abnormal_cerebral_artery_morphology	22	3	1.46516	0.363586	1
MP:0003222_increased_cardiomyocyte_apoptosis	22	3	1.46516	0.363586	1
MP:0002795_dilated_cardiomyopathy	22	3	1.46516	0.363586	1
MP:0002423_abnormal_mast_cell_physiology	22	3	1.46516	0.363586	1
MP:0004965_inner_cell_mass_degeneration	22	3	1.46516	0.363586	1
MP:0004014_abnormal_uterine_environment	13	2	1.68684	0.365826	1
MP:0002895_abnormal_otolithic_membrane_morphology	13	2	1.68684	0.365826	1
MP:0005670_abnormal_white_adipose_tissue_physiology	13	2	1.68684	0.365826	1
MP:0008807_increased_liver_iron_level	13	2	1.68684	0.365826	1
MP:0006320_abnormal_interscapular_fat_pad_morphology	13	2	1.68684	0.365826	1
MP:0000579_abnormal_nail_morphology	13	2	1.68684	0.365826	1
MP:0008289_abnormal_adrenal_medulla_morphology	13	2	1.68684	0.365826	1
MP:0000084_abnormal_fontanelle_morphology	13	2	1.68684	0.365826	1
MP:0005424_jerky_movement	13	2	1.68684	0.365826	1
MP:0003157_impaired_muscle_relaxation	13	2	1.68684	0.365826	1
MP:0000304_abnormal_cardiac_stroke_volume	13	2	1.68684	0.365826	1
MP:0012766_abnormal_KLRG1-positive_NK_cell_number	13	2	1.68684	0.365826	1
MP:0008935_decreased_mean_platelet_volume	13	2	1.68684	0.365826	1
MP:0013966_abnormal_infrahyoid_muscle_morphology	13	2	1.68684	0.365826	1
MP:0010484_bicuspid_aortic_valve	13	2	1.68684	0.365826	1
MP:0010488_abnormal_left_subclavian_artery_morphology	13	2	1.68684	0.365826	1
MP:0009505_abnormal_mammary_gland_lobule_morphology	13	2	1.68684	0.365826	1
MP:0005183_abnormal_circulating_estradiol_level	13	2	1.68684	0.365826	1
MP:0020473_abnormal_circadian_behavior_phase	13	2	1.68684	0.365826	1
MP:0005226_abnormal_vertebral_arch_development	13	2	1.68684	0.365826	1
MP:0011364_abnormal_metanephros_morphology	13	2	1.68684	0.365826	1
MP:0010307_abnormal_tumor_latency	13	2	1.68684	0.365826	1
MP:0008478_increased_spleen_white_pulp_amount	13	2	1.68684	0.365826	1
MP:0013245_abnormal_lipid_metabolism	13	2	1.68684	0.365826	1
MP:0003425_abnormal_optic_vesicle_formation	13	2	1.68684	0.365826	1
MP:0010018_pulmonary_vascular_congestion	13	2	1.68684	0.365826	1
MP:0004903_abnormal_uterus_weight	13	2	1.68684	0.365826	1
MP:0001442_decreased_grooming_behavior	13	2	1.68684	0.365826	1
MP:0003049_abnormal_lumbar_vertebrae_morphology	89	10	1.1754	0.366027	1
MP:0005274_abnormal_viscerocranium_morphology	257	27	1.0911	0.367292	1
MP:0002722_abnormal_immune_system_organ_morphology	548	56	1.05899	0.369246	1
MP:0000297_abnormal_atrioventricular_cushion_morphology	41	5	1.28909	0.369389	1
MP:0001130_abnormal_ovarian_folliculogenesis	41	5	1.28909	0.369389	1
MP:0003566_abnormal_cell_adhesion	41	5	1.28909	0.369389	1
MP:0000351_increased_cell_proliferation	90	10	1.16056	0.379529	1
MP:0003419_delayed_endochondral_bone_ossification	32	4	1.3257	0.379935	1
MP:0004890_decreased_energy_expenditure	32	4	1.3257	0.379935	1
MP:0001065_abnormal_trigeminal_nerve_morphology	32	4	1.3257	0.379935	1
MP:0002027_increased_lung_adenocarcinoma_incidence	32	4	1.3257	0.379935	1
MP:0005048_abnormal_thrombosis	32	4	1.3257	0.379935	1
MP:0011708_decreased_fibroblast_cell_migration	32	4	1.3257	0.379935	1
MP:0008716_increased_lung_non-small_cell_carcinoma_incidence	32	4	1.3257	0.379935	1
MP:0003308_abnormal_cochlear_sensory_epithelium_morphology	100	11	1.14756	0.382074	1
MP:0002673_abnormal_sperm_number	199	21	1.09593	0.382096	1
MP:0008248_abnormal_mononuclear_phagocyte_morphology	249	26	1.08334	0.383194	1
MP:0002059_abnormal_seminal_vesicle_morphology	61	7	1.20325	0.383316	1
MP:0000972_abnormal_mechanoreceptor_morphology	110	12	1.13695	0.38411	1
MP:0001545_abnormal_hematopoietic_system_physiology	612	62	1.0485	0.387989	1
MP:0002095_abnormal_skin_pigmentation	42	5	1.25409	0.389458	1
MP:0013873_abnormal_ductus_venosus_morphology	42	5	1.25409	0.389458	1
MP:0001125_abnormal_oocyte_morphology	42	5	1.25409	0.389458	1
MP:0010101_increased_sacral_vertebrae_number	42	5	1.25409	0.389458	1
MP:0002675_asthenozoospermia	81	9	1.16037	0.390663	1
MP:0013504_increased_embryonic_tissue_cell_apoptosis	81	9	1.16037	0.390663	1
MP:0005632_decreased_circulating_aspartate_transaminase_level	23	3	1.39174	0.391109	1
MP:0003363_decreased_circulating_gonadotropin_level	23	3	1.39174	0.391109	1
MP:0010760_abnormal_macrophage_chemotaxis	23	3	1.39174	0.391109	1
MP:0004359_short_ulna	23	3	1.39174	0.391109	1
MP:0003135_increased_erythroid_progenitor_cell_number	23	3	1.39174	0.391109	1
MP:0009640_abnormal_renal_tubule_epithelium_morphology	23	3	1.39174	0.391109	1
MP:0006141_abnormal_atrioventricular_node_conduction	23	3	1.39174	0.391109	1
MP:0004762_increased_anti-double_stranded_DNA_antibody_level	23	3	1.39174	0.391109	1
MP:0008688_decreased_interleukin-2_secretion	23	3	1.39174	0.391109	1
MP:0000120_malocclusion	23	3	1.39174	0.391109	1
MP:0008500_increased_IgG2a_level	23	3	1.39174	0.391109	1
MP:0008527_embryonic_lethality_at_implantation	23	3	1.39174	0.391109	1
MP:0012763_abnormal_alpha-beta_T_cell_number	230	24	1.0823	0.391471	1
MP:0009115_abnormal_fat_cell_morphology	101	11	1.13466	0.394937	1
MP:0012440_abnormal_neutrophil_cell_number	111	12	1.12532	0.396386	1
MP:0005317_increased_triglyceride_level	111	12	1.12532	0.396386	1
MP:0000558_abnormal_tibia_morphology	121	13	1.11754	0.397514	1
MP:0000459_abnormal_presacral_vertebrae_morphology	151	16	1.10046	0.399553	1
MP:0005502_abnormal_renal/urinary_system_physiology	251	26	1.07342	0.399563	1
MP:0000189_hypoglycemia	62	7	1.18122	0.399838	1
MP:0003935_abnormal_craniofacial_development	201	21	1.08354	0.400366	1
MP:0006076_abnormal_circulating_homocysteine_level	5	1	2.31859	0.40093	1
MP:0001033_abnormal_parasympathetic_system_morphology	5	1	2.31859	0.40093	1
MP:0008821_increased_blood_uric_acid_level	5	1	2.31859	0.40093	1
MP:0009231_detached_acrosome	5	1	2.31859	0.40093	1
MP:0009234_absent_sperm_head	5	1	2.31859	0.40093	1
MP:0002328_abnormal_airway_resistance	5	1	2.31859	0.40093	1
MP:0005192_increased_motor_neuron_number	5	1	2.31859	0.40093	1
MP:0010357_increased_prostate_gland_tumor_incidence	5	1	2.31859	0.40093	1
MP:0003642_absent_seminal_vesicle	5	1	2.31859	0.40093	1
MP:0005362_abnormal_Langerhans_cell_physiology	5	1	2.31859	0.40093	1
MP:0008326_abnormal_thyrotroph_morphology	5	1	2.31859	0.40093	1
MP:0006267_abnormal_intercalated_disk_morphology	5	1	2.31859	0.40093	1
MP:0008702_increased_interleukin-5_secretion	5	1	2.31859	0.40093	1
MP:0010943_abnormal_bronchus_epithelium_morphology	5	1	2.31859	0.40093	1
MP:0003724_increased_susceptibility_to_induced_arthritis	5	1	2.31859	0.40093	1
MP:0010146_umbilical_hernia	5	1	2.31859	0.40093	1
MP:0004409_abnormal_crista_ampullaris_neuroepithelium_morphology	5	1	2.31859	0.40093	1
MP:0001045_abnormal_enteric_ganglia_morphology	5	1	2.31859	0.40093	1
MP:0001836_abnormal_antigen_presentation_via_MHC_class_I	5	1	2.31859	0.40093	1
MP:0001839_abnormal_level_of_surface_class_I_molecules	5	1	2.31859	0.40093	1
MP:0011998_decreased_embryonic_cilium_length	5	1	2.31859	0.40093	1
MP:0004830_short_incisors	5	1	2.31859	0.40093	1
MP:0009243_hairpin_sperm_flagellum	5	1	2.31859	0.40093	1
MP:0004594_abnormal_mandibular_coronoid_process_morphology	5	1	2.31859	0.40093	1
MP:0010751_decreased_susceptibility_to_parasitic_infection_induced_morbidity/mortality	5	1	2.31859	0.40093	1
MP:0004851_increased_testis_weight	5	1	2.31859	0.40093	1
MP:0008475_intermingled_spleen_red_and_white_pulp	5	1	2.31859	0.40093	1
MP:0003357_impaired_granulosa_cell_differentiation	5	1	2.31859	0.40093	1
MP:0005339_increased_susceptibility_to_atherosclerosis	5	1	2.31859	0.40093	1
MP:0004412_abnormal_cochlear_microphonics	5	1	2.31859	0.40093	1
MP:0003929_decreased_heart_rate_variability	5	1	2.31859	0.40093	1
MP:0000909_abnormal_facial_motor_nucleus_morphology	5	1	2.31859	0.40093	1
MP:0000296_absent_trabeculae_carneae	5	1	2.31859	0.40093	1
MP:0004381_abnormal_hair_follicle_melanocyte_morphology	5	1	2.31859	0.40093	1
MP:0030493_abnormal_tooth_root_morphology	5	1	2.31859	0.40093	1
MP:0002467_impaired_neutrophil_phagocytosis	5	1	2.31859	0.40093	1
MP:0009675_orthokeratosis	5	1	2.31859	0.40093	1
MP:0003370_increased_circulating_estrogen_level	5	1	2.31859	0.40093	1
MP:0008080_abnormal_CD8-positive,_alpha-beta_T_cell_differentiation	5	1	2.31859	0.40093	1
MP:0000233_abnormal_blood_flow_velocity	14	2	1.54609	0.401911	1
MP:0020190_abnormal_lung_adenoma_incidence	14	2	1.54609	0.401911	1
MP:0002856_abnormal_vestibular_ganglion_morphology	14	2	1.54609	0.401911	1
MP:0004566_myocardial_fiber_degeneration	14	2	1.54609	0.401911	1
MP:0002810_microcytic_anemia	14	2	1.54609	0.401911	1
MP:0011104_embryonic_lethality_before_implantation,_incomplete_penetrance	14	2	1.54609	0.401911	1
MP:0003416_premature_bone_ossification	14	2	1.54609	0.401911	1
MP:0003957_abnormal_nitric_oxide_homeostasis	14	2	1.54609	0.401911	1
MP:0009429_decreased_embryo_weight	14	2	1.54609	0.401911	1
MP:0002434_abnormal_T-helper_2_cell_morphology	14	2	1.54609	0.401911	1
MP:0002048_increased_lung_adenoma_incidence	14	2	1.54609	0.401911	1
MP:0008097_increased_plasma_cell_number	14	2	1.54609	0.401911	1
MP:0001044_abnormal_enteric_nervous_system_morphology	14	2	1.54609	0.401911	1
MP:0013763_increased_T-helper_cell_number	14	2	1.54609	0.401911	1
MP:0008057_abnormal_DNA_replication	14	2	1.54609	0.401911	1
MP:0000015_abnormal_ear_pigmentation	14	2	1.54609	0.401911	1
MP:0002253_abnormal_pharyngeal_muscle_morphology	14	2	1.54609	0.401911	1
MP:0001132_absent_mature_ovarian_follicles	14	2	1.54609	0.401911	1
MP:0001512_trunk_curl	14	2	1.54609	0.401911	1
MP:0003899_abnormal_QT_interval	14	2	1.54609	0.401911	1
MP:0008267_abnormal_hippocampus_CA3_region_morphology	14	2	1.54609	0.401911	1
MP:0002051_increased_skin_papilloma_incidence	14	2	1.54609	0.401911	1
MP:0004908_abnormal_seminal_vesicle_weight	14	2	1.54609	0.401911	1
MP:0000293_absent_myocardial_trabeculae	14	2	1.54609	0.401911	1
MP:0010825_abnormal_lung_saccule_morphology	14	2	1.54609	0.401911	1
MP:0011168_abnormal_fat_cell_differentiation	14	2	1.54609	0.401911	1
MP:0001078_abnormal_phrenic_nerve_morphology	14	2	1.54609	0.401911	1
MP:0011683_dual_inferior_vena_cava	14	2	1.54609	0.401911	1
MP:0002691_small_stomach	14	2	1.54609	0.401911	1
MP:0003400_kinked_neural_tube	33	4	1.27983	0.402835	1
MP:0008705_increased_interleukin-6_secretion	33	4	1.27983	0.402835	1
MP:0002024_increased_T_cell_derived_lymphoma_incidence	33	4	1.27983	0.402835	1
MP:0004066_abnormal_primitive_node_morphology	33	4	1.27983	0.402835	1
MP:0000602_enlarged_liver_sinusoidal_spaces	33	4	1.27983	0.402835	1
MP:0000032_cochlear_degeneration	33	4	1.27983	0.402835	1
MP:0000596_abnormal_liver_development	33	4	1.27983	0.402835	1
MP:0010365_increased_thymus_tumor_incidence	33	4	1.27983	0.402835	1
MP:0000137_abnormal_vertebrae_morphology	302	31	1.06266	0.405463	1
MP:0005578_teratozoospermia	92	10	1.13195	0.406642	1
MP:0003723_abnormal_long_bone_morphology	272	28	1.06591	0.406902	1
MP:0000045_abnormal_hair_cell_morphology	102	11	1.12204	0.407825	1
MP:0020173_abnormal_IgE_level	43	5	1.22094	0.409482	1
MP:0006107_abnormal_fetal_atrioventricular_canal_morphology	43	5	1.22094	0.409482	1
MP:0005563_abnormal_hemoglobin_content	132	14	1.10141	0.409721	1
MP:0010563_increased_heart_right_ventricle_size	53	6	1.18462	0.41363	1
MP:0003411_abnormal_vein_development	53	6	1.18462	0.41363	1
[truncated: 2,607 more rows]

## Sheet: Supplementary Table 4
Term	Schizophrenia, Common variants												Bipolar disorder, Common variants												Major depressive disorder, Common variants
	N genes not FMRP targets	Gene set association analysis of non-FMRP target genes			N genes FMRP targets	Gene set association analysis of FMRP targets subset			Gene set association analysis of FMRP targets subset conditional on all FMRP targets				N genes not FMRP targets	Gene set association analysis of non-FMRP target genes			N genes FMRP targets	Gene set association analysis of FMRP targets subset			Gene set association analysis of FMRP targets subset conditional on all FMRP targets				N genes not FMRP targets	Gene set association analysis of non-FMRP target genes			N genes FMRP targets	Gene set association analysis of FMRP targets subset			Gene set association analysis of FMRP targets subset conditional on all FMRP targets
		Beta	P	Padj		Beta	P	Padj	Beta	P	Padj			Beta	P	Padj		Beta	P	Padj	Beta	P	Padj			Beta	P	Padj		Beta	P	Padj	Beta	P	Padj
GO:0005096 GTPase activator activity	170	-0.0308	0.62372	1	37	-0.061	0.61877	1	-0.392	0.97114	1		170	-0.0372	0.67559	1	37	0.131	0.22731	1	-0.0942	0.70114	1		170	-0.171	0.98737	1	37	0.158	0.1856	1	-0.0331	0.57307	1
GO:0007612 learning	28	0.286	0.11808	1	20	0.192	0.20764	1	-0.105	0.66996	1		28	0.0379	0.4229	1	20	0.588	0.0052602	0.184107	0.393	0.045406	1		28	0.49	0.0062121	0.217423	20	0.317	0.099474	1	0.137	0.29144	1
GO:0008017 microtubule binding	164	0.0343	0.35491	1	32	0.369	0.039237	1	0.0762	0.36055	1		164	0.0696	0.19165	1	32	0.382	0.0157	0.5495	0.184	0.15487	1		164	0.0239	0.37848	1	32	0.225	0.10319	1	0.0309	0.43226	1
GO:0015085 calcium ion transmembrane transporter activity	91	0.419	0.00047091	0.0164818	25	1.08	6.8849e-06	0.000240971	0.823	0.00052213	0.0182746		91	0.28	0.0049737	0.174079	25	0.71	0.00021333	0.00746655	0.524	0.0051645	0.180757		91	0.23	0.018391	0.643685	25	0.384	0.037066	1	0.217	0.1588	1
GO:0017075 syntaxin1 binding	3	0.69	0.21229	1	10	0.0231	0.47474	1	-0.275	0.77333	1		3	-0.0372	0.52098	1	10	0.166	0.29487	1	-0.0398	0.55116	1		3	0.65	0.14926	1	10	0.525	0.061767	1	0.33	0.16731	1
GO:0030426 growth cone	50	0.245	0.077303	1	27	0.854	0.00017092	0.0059822	0.579	0.0083161	0.291063		50	-0.035	0.58463	1	27	0.028	0.44259	1	-0.169	0.8051	1		50	0.203	0.095538	1	27	0.177	0.20466	1	-0.000409	0.50075	1
GO:0031114 regulation of microtubule depolymerization	10	-0.0709	0.57017	1	11	-0.261	0.7879	1	-0.556	0.95463	1		10	0.107	0.39768	1	11	0.163	0.25981	1	-0.0466	0.5723	1		10	-0.066	0.57841	1	11	0.00411	0.49461	1	-0.19	0.73336	1
GO:0032411 positive regulation of transporter activity	55	0.184	0.14872	1	16	0.399	0.085243	1	0.102	0.36444	1		55	0.205	0.06243	1	16	0.195	0.23278	1	-0.00689	0.51021	1		55	0.0768	0.279	1	16	-0.283	0.87155	1	-0.498	0.97577	1
GO:0033267 axon part	108	0.134	0.11695	1	54	0.505	0.00065681	0.0229883	0.239	0.070411	1		108	-0.00723	0.52884	1	54	0.187	0.082665	1	-0.00214	0.50617	1		108	0.121	0.11142	1	54	0.113	0.21449	1	-0.0658	0.67309	1
GO:0043194 axon initial segment	5	0.789	0.06656	1	10	0.855	0.017916	0.62706	0.576	0.079375	1		5	-0.327	0.77585	1	10	0.488	0.050669	1	0.292	0.16444	1		5	-0.0275	0.52568	1	10	-0.169	0.68809	1	-0.344	0.84101	1
GO:0044297 cell body	141	0.271	0.0034732	0.121562	42	0.482	0.0044075	0.154262	0.187	0.16069	1		141	0.105	0.12493	1	42	0.212	0.073718	1	0.00274	0.49272	1		141	0.0221	0.39986	1	42	0.321	0.023908	0.83678	0.136	0.20551	1
GO:0048167 regulation of synaptic plasticity	64	0.376	0.0079552	0.278432	33	0.454	0.011063	0.387205	0.173	0.19636	1		64	-0.0126	0.54187	1	33	0.269	0.063274	1	0.0683	0.35155	1		64	0.266	0.020021	0.700735	33	0.198	0.14859	1	0.02	0.45856	1
GO:0048168 regulation of neuronal synaptic plasticity	16	0.344	0.11719	1	11	0.405	0.10147	1	0.111	0.364	1		16	0.0817	0.37339	1	11	0.179	0.28054	1	-0.0375	0.54834	1		16	0.569	0.014534	0.50869	11	-0.278	0.79504	1	-0.468	0.9167	1
GO:0048812 neuron projection morphogenesis	224	0.103	0.10831	1	69	0.29	0.017069	0.597415	-0.0144	0.53992	1		224	0.0683	0.16777	1	69	0.2	0.044595	1	-0.0109	0.53516	1		224	0.145	0.021967	0.768845	69	0.0697	0.30057	1	-0.122	0.81327	1
GO:0050803 regulation of synapse structure or activity	62	0.129	0.2129	1	34	0.378	0.042324	1	0.0895	0.34403	1		62	-0.0198	0.5523	1	34	0.122	0.25846	1	-0.0877	0.67711	1		62	0.241	0.037766	1	34	0.00408	0.49193	1	-0.185	0.81734	1
GO:0061001 regulation of dendritic spine morphogenesis	11	0.422	0.13056	1	13	0.874	0.0045281	0.158483	0.586	0.04099	1		11	0.377	0.1126	1	13	0.235	0.21687	1	0.0286	0.46229	1		11	0.00863	0.48989	1	13	0.217	0.23431	1	0.0307	0.45931	1
GO:0098657 import into cell	355	-0.0353	0.70049	1	52	0.146	0.18809	1	-0.166	0.83532	1		355	-0.106	0.97323	1	52	0.237	0.052293	1	0.0322	0.41527	1		355	-0.0885	0.94901	1	52	0.234	0.046719	1	0.042	0.38511	1
GO:0098793 presynapse	146	0.0387	0.34314	1	42	0.247	0.08513	1	-0.0203	0.54396	1		146	-0.0132	0.56067	1	42	0.352	0.018509	0.647815	0.164	0.1692	1		146	0.00997	0.45214	1	42	0.0135	0.46841	1	-0.169	0.8352	1
GO:0106027 neuron projection organization	19	0.0705	0.3986	1	13	0.179	0.28157	1	-0.11	0.63748	1		19	0.0384	0.4357	1	13	0.425	0.057866	1	0.221	0.20851	1		19	0.0447	0.42264	1	13	0.316	0.13282	1	0.141	0.31101	1
GO:2000463 positive regulation of excitatory postsynaptic potential	7	0.66	0.12674	1	12	0.464	0.087686	1	0.182	0.29864	1		7	0.253	0.28476	1	12	0.281	0.22335	1	0.0836	0.41067	1		7	0.232	0.26174	1	12	-0.0897	0.60705	1	-0.276	0.79721	1
MP:0001360 abnormal social investigation	67	0.191	0.10606	1	30	0.282	0.096995	1	-0.0163	0.52946	1		67	0.0605	0.32575	1	30	0.338	0.070133	1	0.135	0.28014	1		67	0.11	0.18464	1	30	0.251	0.11452	1	0.066	0.37753	1
MP:0001441 increased grooming behavior	24	0.537	0.029447	1	16	0.366	0.098019	1	0.0831	0.38557	1		24	0.0431	0.43228	1	16	0.416	0.063928	1	0.217	0.21521	1		24	0.246	0.1532	1	16	0.0121	0.48118	1	-0.174	0.74872	1
MP:0001447 abnormal nest building behavior	15	0.265	0.21962	1	12	1.29	0.00020314	0.0071099	1.01	0.0028914	0.101199		15	0.234	0.22518	1	12	1.16	6.2173e-05	0.00217606	0.966	0.00072488	0.0253708		15	-0.189	0.74285	1	12	0.151	0.29326	1	-0.0353	0.55021	1
MP:0001458 abnormal object recognition memory	37	0.237	0.15559	1	26	0.158	0.2518	1	-0.146	0.72925	1		37	0.0914	0.31421	1	26	0.319	0.053787	1	0.103	0.30488	1		37	-0.105	0.73105	1	26	0.271	0.074117	1	0.0847	0.32851	1
MP:0001463 abnormal spatial learning	141	0.161	0.056541	1	61	0.569	0.0001395	0.0048825	0.291	0.03654	1		141	0.101	0.12545	1	61	0.531	8.7012e-05	0.00304542	0.347	0.008604	0.30114		141	0.11	0.10917	1	61	0.161	0.095975	1	-0.0315	0.59678	1
MP:0001516 abnormal motor coordination/balance	538	0.104	0.027784	0.97244	117	0.463	2.7518e-05	0.00096313	0.193	0.05788	1		538	0.0981	0.015619	0.546665	117	0.277	0.0015997	0.0559895	0.0798	0.21503	1		538	0.0596	0.093732	1	117	0.229	0.0071037	0.24863	0.0459	0.32324	1
MP:0001525 impaired balance	81	0.203	0.075203	1	23	0.256	0.14304	1	-0.0396	0.56475	1		81	0.174	0.068532	1	23	0.233	0.15236	1	0.0268	0.45345	1		81	-0.099	0.7934	1	23	-0.12	0.72673	1	-0.317	0.9421	1
MP:0002802 abnormal discrimination learning	13	-0.0214	0.52926	1	12	0.427	0.096421	1	0.137	0.33852	1		13	0.174	0.27681	1	12	0.261	0.21469	1	0.0507	0.43919	1		13	0.47	0.049652	1	12	0.0526	0.43976	1	-0.144	0.66029	1
MP:0002888 abnormal NMDA-mediated synaptic currents	8	0.0586	0.43847	1	12	0.668	0.019531	0.683585	0.379	0.12227	1		8	-0.283	0.81298	1	12	0.488	0.058898	1	0.277	0.18828	1		8	-0.322	0.81266	1	12	0.421	0.067628	1	0.232	0.20684	1
MP:0002910 abnormal excitatory postsynaptic currents	60	0.177	0.11966	1	35	0.715	0.00034856	0.0121996	0.437	0.020843	0.729505		60	0.0338	0.39654	1	35	0.232	0.099161	1	0.0303	0.43433	1		60	0.0501	0.35275	1	35	0.26	0.073294	1	0.0779	0.33454	1
MP:0002919 enhanced paired-pulse facilitation	16	-0.237	0.81956	1	14	0.56	0.033455	1	0.271	0.18948	1		16	0.0223	0.46208	1	14	0.483	0.045826	1	0.278	0.16769	1		16	0.356	0.083802	1	14	0.477	0.061082	1	0.297	0.16901	1
MP:0003484 abnormal channel response	16	-0.0662	0.58201	1	11	0.391	0.11967	1	0.102	0.38001	1		16	0.15	0.27722	1	11	0.534	0.040857	1	0.337	0.13702	1		16	0.136	0.31871	1	11	0.906	0.0019397	0.0678895	0.732	0.010126	0.35441
MP:0004769 abnormal synaptic vesicle morphology	26	-0.175	0.76318	1	14	0.689	0.023685	0.828975	0.396	0.12855	1		26	-0.174	0.77432	1	14	0.457	0.054681	1	0.261	0.18102	1		26	0.253	0.097038	1	14	0.932	0.00083016	0.0290556	0.749	0.0059768	0.209188
MP:0009357 abnormal seizure response to inducing agent	125	0.19	0.043157	1	42	0.71	0.00010931	0.00382585	0.426	0.015086	0.52801		125	0.122	0.10359	1	42	0.566	0.00016446	0.0057561	0.378	0.0095922	0.335727		125	0.191	0.025009	0.875315	42	0.39	0.0084339	0.295186	0.208	0.10639	1
MP:0009937 abnormal neuron differentiation	189	0.147	0.048553	1	42	0.595	0.0023303	0.0815605	0.314	0.070783	1		189	0.153	0.022048	0.77168	42	0.174	0.14679	1	-0.0322	0.5755	1		189	0.0639	0.20296	1	42	0.187	0.11094	1	-0.00655	0.5166	1

## Sheet: Supplementary Table 5
Term	Schizophrenia, Rare Loss-of-Function Coding Variants										Schizophrenia, De novo Loss-of-Function Coding Variants
	N genes not FMRP targets	Gene set association analysis of non-FMRP targets			N genes FMRP targets	Gene set association analysis of FMRP targets subset			Gene set association analysis of FMRP targets subset conditional on all FMRP targets		N genes not FMRP targets	Gene set association analysis of non-FMRP targets			N genes FMRP targets	Gene set association analysis of FMRP targets subset			Gene set association analysis of FMRP targets subset conditional on all FMRP targets
		Beta	P	Padj		Beta	P	Padj	P	Padj		Rate ratio	P	Padj		Rate ratio	P	Padj	Rate ratio	P	Padj
GO:0005096 GTPase activator activity	170	0.0787688	0.629262	1	37	-0.052767	0.854808	1	0.965829	1	170	0.212	0.991	1	37	0.647	0.787	1	0.37241	0.930823	1
GO:0007612 learning	28	0.258881	0.448474	1	20	0.834711	0.0527752	1	0.202921	1	28	0	1	1	20	7	0.000889	0.031115	3.97625	0.0108176	0.378617
GO:0008017 microtubule binding	164	0.134422	0.361002	1	32	0.194451	0.510917	1	0.82366	1	164	0.673	0.821	1	32	0.512	0.858	1	0.295525	0.964839	1
GO:0015085 calcium ion transmembrane transporter activity	91	0.39047	0.0372918	1	25	0.612963	0.0617995	1	0.330341	1	91	1.93	0.0977	1	25	0.706	0.758	1	0.405367	0.914403	1
GO:0017075 syntaxin1 binding	3	0.688696	0.406615	1	10	0.844444	0.308187	1	0.337236	1	3	0	1	1	10	0	1	1	0	1	1
GO:0030426 growth cone	50	0.665764	0.0441408	1	27	0.318482	0.463493	1	0.630179	1	50	3.21	0.0384	1	27	1.07	0.607	1	0.615678	0.803909	1
GO:0031114 regulation of microtubule depolymerization	10	-0.174304	0.799654	1	11	-0.151982	0.80117	1	0.836124	1	10	0	1	1	11	0	1	1	0	1	1
GO:0032411 positive regulation of transporter activity	55	0.38163	0.218624	1	16	0.346287	0.434907	1	0.602603	1	55	1.73	0.323	1	16	0.731	0.746	1	0.420243	0.906772	1
GO:0033267 axon part	108	0.216049	0.330409	1	54	0.468639	0.138343	1	0.491439	1	108	1.89	0.131	1	54	1.86	0.172	1	1.06527	0.524798	1
GO:0043194 axon initial segment	5	-0.214949	0.836269	1	10	1.08924	0.121505	1	0.212598	1	5	0	1	1	10	0	1	1	0	1	1
GO:0044297 cell body	141	0.030035	0.889561	1	42	0.916498	0.00846787	0.296375	0.1016	1	141	2.12	0.0688	1	42	0	1	1	0	1	1
GO:0048167 regulation of synaptic plasticity	64	0.263778	0.338466	1	33	0.899513	0.0105424	0.368985	0.12367	1	64	0.794	0.716	1	33	2.74	0.0992	1	1.56871	0.308174	1
GO:0048168 regulation of neuronal synaptic plasticity	16	0.118835	0.839475	1	11	1.3175	0.0596562	1	0.138649	1	16	3.72	0.236	1	11	3.71	0.237	1	2.13053	0.378202	1
GO:0048812 neuron projection morphogenesis	224	0.0901798	0.540998	1	69	0.436247	0.0815499	1	0.55	1	224	0.655	0.857	1	69	2.07	0.0576	1	1.17884	0.398772	1
GO:0050803 regulation of synapse structure or activity	62	0.187547	0.575392	1	34	1.12053	0.00320065	0.112023	0.0547423	1	62	0.715	0.753	1	34	0.807	0.711	1	0.464098	0.883782	1
GO:0061001 regulation of dendritic spine morphogenesis	11	-0.345753	0.658778	1	13	1.51124	0.008107	0.283745	0.050606	1	11	4.06	0.219	1	13	0	1	1	0	1	1
GO:0098657 import into cell	355	0.339689	0.0040284	0.140994	52	0.466255	0.0463865	1	0.49808	1	355	0.45	0.976	1	52	3.21	0.00744	0.2604	1.82185	0.107129	1
GO:0098793 presynapse	146	-0.0614703	0.755168	1	42	0.542989	0.156415	1	0.419425	1	146	0.707	0.774	1	42	3.1	0.0429	1	1.76179	0.204576	1
GO:0106027 neuron projection organization	19	-0.561188	0.254943	1	13	1.34265	0.047287	1	0.126589	1	19	1.72	0.441	1	13	4.84	0.0655	1	2.77615	0.167554	1
GO:2000463 positive regulation of excitatory postsynaptic potential	7	-0.826659	0.355522	1	12	1.28504	0.0613448	1	0.144032	1	7	0	1	1	12	1.93	0.406	1	1.10644	0.59818	1
MP:0001360 abnormal social investigation	67	0.0528775	0.83903	1	30	0.800061	0.0723141	1	0.248017	1	67	1.24	0.481	1	30	1.84	0.298	1	1.05423	0.570154	1
MP:0001441 increased grooming behavior	24	-0.20555	0.675006	1	16	0.704688	0.248388	1	0.352529	1	24	0	1	1	16	1.56	0.474	1	0.896408	0.674853	1
MP:0001447 abnormal nest building behavior	15	-0.0382435	0.953005	1	12	0.974075	0.133643	1	0.233025	1	15	6.25	0.0418	1	12	0	1	1	0	1	1
MP:0001458 abnormal object recognition memory	37	0.0714879	0.856054	1	26	1.07929	0.0125911	0.440689	0.0868334	1	37	1.33	0.53	1	26	4.89	0.00412	0.1442	2.78289	0.0406158	1
MP:0001463 abnormal spatial learning	141	0.291983	0.174212	1	61	0.961004	0.000448451	0.0156958	0.0371047	1	141	2.05	0.0784	1	61	4.41	0.000295	0.010325	2.48348	0.0160355	0.561244
MP:0001516 abnormal motor coordination/balance	538	0.053924	0.56575	1	117	0.717553	2.41e-05	0.0008435	0.0614601	1	538	0.84	0.755	1	117	1.49	0.177	1	0.850236	0.719176	1
MP:0001525 impaired balance	81	0.278506	0.22865	1	23	0.157976	0.723635	1	0.750598	1	81	0.887	0.659	1	23	0.81	0.709	1	0.465986	0.882781	1
MP:0002802 abnormal discrimination learning	13	-0.245225	0.754204	1	12	0.213509	0.688793	1	0.67686	1	13	2.87	0.295	1	12	3.54	0.111	1	2.02683	0.26521	1
MP:0002888 abnormal NMDA-mediated synaptic currents	8	2.24748	0.0637358	1	12	1.18283	0.0531273	1	0.163951	1	8	0	1	1	12	0	1	1	0	1	1
MP:0002910 abnormal excitatory postsynaptic currents	60	0.449362	0.182347	1	35	0.887923	0.00463568	0.162249	0.0893218	1	60	0	1	1	35	3.4	0.0176	0.616	1.94095	0.129046	1
MP:0002919 enhanced paired-pulse facilitation	16	0.469006	0.385799	1	14	0.568563	0.378453	1	0.437863	1	16	0	1	1	14	0	1	1	0	1	1
MP:0003484 abnormal channel response	16	0.419163	0.276381	1	11	0.870849	0.107154	1	0.236237	1	16	0	1	1	11	0	1	1	0	1	1
MP:0004769 abnormal synaptic vesicle morphology	26	0.109517	0.852088	1	14	1.28822	0.00763478	0.267217	0.05635	1	26	0	1	1	14	1.24	0.554	1	0.712386	0.75597	1
MP:0009357 abnormal seizure response to inducing agent	125	0.165658	0.398219	1	42	0.870526	0.0140879	0.493078	0.128614	1	125	1.01	0.572	1	42	1.69	0.266	1	0.967742	0.603606	1
MP:0009937 abnormal neuron differentiation	189	-0.147402	0.400142	1	42	0.251461	0.401599	1	0.767042	1	189	0.704	0.798	1	42	1.68	0.267	1	0.960975	0.608195	1

## Sheet: Supplementary Table 6
Term	Schizophrenia, Rare Nonsynonymous Coding Variants										Schizophrenia, De novo Nonsynonymous Coding Variants
	N genes not FMRP targets	Gene set association analysis of non-FMRP targets			N genes FMRP targets	Gene set association analysis of FMRP targets subset			Gene set association analysis of FMRP targets subset conditional on all FMRP targets		N genes not FMRP targets	Gene set association analysis of non-FMRP targets			N genes FMRP targets	Gene set association analysis of FMRP targets subset			Gene set association analysis of FMRP targets subset conditional on all FMRP targets
		Beta	P	Padj		Beta	P	Padj	P	Padj		Rate ratio	P	Padj		Rate ratio	P	Padj	Rate ratio	P	Padj
GO:0005096 GTPase activator activity	170	-0.0649053	0.212469	1	37	0.0167052	0.834153	1	0.703525	1	170	0.997	0.532	1	37	1.64	0.0285	0.9975	1.18499	0.267178	1
GO:0007612 learning	28	0.032252	0.799447	1	20	0.153961	0.137781	1	0.174941	1	28	1.27	0.334	1	20	1.68	0.0607	1	1.22098	0.2883	1
GO:0008017 microtubule binding	164	0.0757062	0.131114	1	32	-0.0423866	0.571843	1	0.915749	1	164	1.01	0.493	1	32	0.616	0.945	1	0.44905	0.996312	1
GO:0015085 calcium ion transmembrane transporter activity	91	0.14679	0.0114878	0.402073	25	0.168906	0.068987	1	0.113002	1	91	1	0.522	1	25	1.53	0.0682	1	1.10991	0.377059	1
GO:0017075 syntaxin1 binding	3	0.191991	0.39669	1	10	0.160817	0.416595	1	0.301972	1	3	0.976	0.641	1	10	0.982	0.604	1	0.716569	0.767528	1
GO:0030426 growth cone	50	-2.99e-05	0.999748	1	27	0.057945	0.585498	1	0.50123	1	50	1.38	0.182	1	27	1.08	0.462	1	0.786657	0.793385	1
GO:0031114 regulation of microtubule depolymerization	10	-0.0864204	0.73302	1	11	-0.0477351	0.717907	1	0.78907	1	10	0	1	1	11	0	1	1	0	1	1
GO:0032411 positive regulation of transporter activity	55	-0.0361979	0.72888	1	16	0.0922913	0.3246	1	0.356743	1	55	1.35	0.214	1	16	0.913	0.648	1	0.665259	0.909594	1
GO:0033267 axon part	108	-0.0147405	0.820409	1	54	0.0296778	0.66306	1	0.668106	1	108	1.12	0.336	1	54	1.29	0.142	1	0.937889	0.645121	1
GO:0043194 axon initial segment	5	-0.170184	0.529309	1	10	-0.0578646	0.626049	1	0.836971	1	5	0.612	0.805	1	10	0.379	0.968	1	0.276622	0.99383	1
GO:0044297 cell body	141	0.120334	0.045441	1	42	0.0345605	0.704914	1	0.603559	1	141	0.881	0.738	1	42	1.17	0.324	1	0.850143	0.753913	1
GO:0048167 regulation of synaptic plasticity	64	-0.0788987	0.396502	1	33	0.168564	0.072498	1	0.115621	1	64	0.827	0.749	1	33	1.63	0.0498	1	1.18171	0.299281	1
GO:0048168 regulation of neuronal synaptic plasticity	16	-0.290053	0.185517	1	11	0.262036	0.252393	1	0.186872	1	16	1.61	0.288	1	11	1.77	0.193	1	1.28914	0.377494	1
GO:0048812 neuron projection morphogenesis	224	0.000637447	0.988148	1	69	-0.00551595	0.924518	1	0.874116	1	224	0.828	0.885	1	69	1.47	0.0177	0.6195	1.06822	0.377488	1
GO:0050803 regulation of synapse structure or activity	62	0.0938487	0.273221	1	34	0.0970922	0.306437	1	0.338349	1	62	1	0.536	1	34	1.56	0.0578	1	1.13684	0.343186	1
GO:0061001 regulation of dendritic spine morphogenesis	11	0.365857	0.0558605	1	13	0.193668	0.218386	1	0.193674	1	11	1.25	0.477	1	13	1.04	0.537	1	0.756826	0.772518	1
GO:0098657 import into cell	355	0.0814778	0.0217568	0.76149	52	0.0922579	0.218688	1	0.324045	1	355	0.871	0.85	1	52	1.28	0.173	1	0.927386	0.657718	1
GO:0098793 presynapse	146	0.00794594	0.896471	1	42	0.219861	0.00862926	0.302024	0.0241658	0.845802	146	1.03	0.486	1	42	1.71	0.0197	0.6895	1.24252	0.208529	1
GO:0106027 neuron projection organization	19	-0.345413	0.053715	1	13	0.14411	0.331547	1	0.280043	1	19	1.12	0.476	1	13	1.85	0.0896	1	1.34715	0.269861	1
GO:2000463 positive regulation of excitatory postsynaptic potential	7	0.122718	0.628648	1	12	0.2263	0.122803	1	0.124377	1	7	0.703	0.759	1	12	1.66	0.135	1	1.20589	0.365004	1
MP:0001360 abnormal social investigation	67	-0.0199958	0.796852	1	30	0.0944338	0.32256	1	0.350262	1	67	0.888	0.691	1	30	2.04	0.00284	0.0994	1.48038	0.0626536	1
MP:0001441 increased grooming behavior	24	0.10044	0.444248	1	16	0.14914	0.209958	1	0.219499	1	24	1.1	0.475	1	16	1.5	0.152	1	1.09426	0.441395	1
MP:0001447 abnormal nest building behavior	15	0.00107484	0.995	1	12	0.184778	0.195987	1	0.186433	1	15	3.15	0.00467	0.16345	12	0.717	0.788	1	0.522151	0.924982	1
MP:0001458 abnormal object recognition memory	37	0.148504	0.233116	1	26	0.267869	0.00712357	0.249325	0.0163462	0.572117	37	1.45	0.192	1	26	1.7	0.0425	1	1.2343	0.25654	1
MP:0001463 abnormal spatial learning	141	-0.00432985	0.942726	1	61	0.202537	0.00449363	0.157277	0.0188939	0.661286	141	1.06	0.419	1	61	1.59	0.0156	0.546	1.15105	0.267196	1
MP:0001516 abnormal motor coordination/balance	538	0.0501671	0.0758939	1	117	0.0869185	0.0495442	1	0.254355	1	538	1.02	0.453	1	117	1.27	0.0533	1	0.918512	0.74075	1
MP:0001525 impaired balance	81	0.0539059	0.449536	1	23	0.174393	0.0665134	1	0.107573	1	81	1.26	0.189	1	23	1.44	0.117	1	1.04778	0.469682	1
MP:0002802 abnormal discrimination learning	13	0.00200083	0.990681	1	12	0.0191153	0.903548	1	0.59827	1	13	0.768	0.734	1	12	1.88	0.084	1	1.36667	0.258689	1
MP:0002888 abnormal NMDA-mediated synaptic currents	8	-0.234862	0.327043	1	12	0.169329	0.24397	1	0.221085	1	8	0	1	1	12	1.23	0.411	1	0.892152	0.655427	1
MP:0002910 abnormal excitatory postsynaptic currents	60	-0.0503828	0.590807	1	35	0.153263	0.0716873	1	0.127914	1	60	1.26	0.261	1	35	1.65	0.0232	0.812	1.20281	0.241223	1
MP:0002919 enhanced paired-pulse facilitation	16	0.0557923	0.748838	1	14	-0.0352317	0.830704	1	0.714567	1	16	0.964	0.601	1	14	1.42	0.278	1	1.03627	0.529605	1
MP:0003484 abnormal channel response	16	0.185925	0.167481	1	11	0.180215	0.284611	1	0.233632	1	16	2.43	0.00976	0.3416	11	1.09	0.498	1	0.794779	0.739529	1
MP:0004769 abnormal synaptic vesicle morphology	26	0.114398	0.43003	1	14	0.22854	0.0501945	1	0.070249	1	26	1.99	0.0531	1	14	1.21	0.359	1	0.881313	0.679657	1
MP:0009357 abnormal seizure response to inducing agent	125	0.0346094	0.561573	1	42	0.178959	0.0329097	1	0.0709642	1	125	1.09	0.372	1	42	0.917	0.655	1	0.668008	0.941388	1
MP:0009937 abnormal neuron differentiation	189	-0.00674766	0.889647	1	42	0.064674	0.383603	1	0.466038	1	189	0.836	0.85	1	42	1.26	0.195	1	0.918512	0.670306	1
